# Supplementary material for: Women's reproductive traits and cerebral small-vessel disease: A two-sample Mendelian randomization study
Source: Front Neurol. 2023 Mar 30;14:1064081. doi: 10.3389/fneur.2023.1064081 (PMC10098092; doi:10.3389/fneur.2023.1064081)
Supplement: Supplementary file 1 [file Table_1.XLSX]

## Sheet: Table of contents
Table of contents
Table S1. Genetic information of SNPs associated with age at menarche in UVMR and MVMR.
Table S2. Genetic information of SNPs associated with age at natural menopause in UVMR and MVMR.
Table S3. Genetic information of SNPs associated with age at first birth for women in UVMR and MVMR.
Table S4. Genetic information of SNPs associated with age at first sexual intercourse for women in UVMR and MVMR.
Table S5. Genetic information of SNPs associated with pregnancy loss in UVMR and MVMR.
Table S6. F-statistics for SNPs using in univariable Mendelian randomization.
Table S7. Associations of women's reproductive traits with MRI markers of CSVD using univariable Mendelian randomization.
Table S8. Associations of women's reproductive traits with CSVD clinical outcomes using univariable Mendelian randomization.
Table S9. Genetic information of SNPs associated with BMI in MVMR.
Table S10. Genetic information of SNPs associated with educational attainment in MVMR.
Table S11. Associations of women's reproductive traits with MRI markers of CSVD controlled for EA and BMI using multivariable Mendelian randomization.
Table S12. Associations of women's reproductive traits with CSVD clinical outcomes controlled for EA and BMI using multivariable Mendelian randomization.
Table S13. Associations of sex-combined AFB with CSVD clinical outcomes and MRI markers of CSVD using univariable and multivariable Mendelian randomization.
Table S14. Associations of sex-combined AFS with CSVD clinical outcomes and MRI markers of CSVD using univariable and multivariable Mendelian randomization.
Table S15. Associations of AAM and ANM with ovarian cancer using univariable and multivariable Mendelian randomization.
Table S16. Genetic information of SNPs associated with sex hormones.
Table S17. Associations of women's sex hormone with MRI markers of CSVD using univariable Mendelian randomization.
Table S18. Associations of women's sex hormone with CSVD clinical outcomes using univariable Mendelian randomization.

## Sheet: Table S1
Table S1. Genetic information of SNPs associated with age at menarche in UVMR and MVMR.										Back to TOC
CHR	Position(hg19)	SNP	EA	OA	Beta	SE	P-value
1	7419312	rs2308069	D	I	0.0286	0.0046	6.02e-10
1	8436802	rs6678140	T	C	-0.0269	0.0041	7.54e-11
1	14138827	rs34646499	D	I	-0.0354	0.0057	5.08e-10
1	21385436	rs12125335	T	C	-0.0496	0.0063	2.33e-15
1	27212209	rs141847393	T	C	0.0396	0.0071	2.96e-08
1	33228197	rs360495	A	T	0.0429	0.0072	2.89e-09
1	38940215	rs4970598	T	C	0.0624	0.0112	2.34e-08
1	41456689	rs11209331	T	C	0.0238	0.0039	9.83e-10
1	54728858	rs643428	T	C	-0.0219	0.004	3.21e-08
1	65822268	rs11357467	D	I	-0.0255	0.0042	1.04e-09
1	82562929	rs10782777	A	G	-0.025	0.0041	8.4e-10
1	91196099	rs7517629	A	G	-0.0238	0.004	3.1e-09
1	98375448	rs11165924	A	G	0.0312	0.0041	4.83e-14
1	102520898	rs4561063	T	G	0.0312	0.0039	7.89e-16
1	150423577	rs61817552	A	G	-0.0285	0.0048	2.42e-09
1	150758727	rs6661100	T	C	0.0471	0.0067	2.18e-12
1	154631123	rs9427116	T	C	0.0209	0.0038	4.24e-08
1	162895515	rs2343507	A	C	0.0234	0.0039	2.88e-09
1	163018934	rs2661339	T	G	0.0534	0.0088	1.34e-09
1	165398744	rs157877	A	G	-0.0843	0.0058	2.25e-48
1	165426193	rs7542538	T	C	0.0286	0.0049	7.63e-09
1	174031021	rs61826838	T	C	-0.0322	0.0054	2.34e-09
1	179732142	rs61828391	A	G	-0.0317	0.0058	4.31e-08
1	199798561	rs58989029	D	I	0.0325	0.004	7.63e-16
1	204158132	rs11240695	A	C	-0.0333	0.0044	3.06e-14
1	205717823	rs4951261	A	C	0.0269	0.0039	5.36e-12
1	213451958	rs12040029	T	C	-0.0392	0.0063	4.04e-10
2	466003	rs62104180	A	G	0.1134	0.0101	3.98e-29
2	10368606	rs7587651	T	C	-0.0238	0.004	4.26e-09
2	25159399	rs11461653	D	I	0.0252	0.0041	6.58e-10
2	32816089	rs72787511	C	G	0.0646	0.0114	1.38e-08
2	42970161	rs10175423	T	C	-0.0247	0.0042	4.25e-09
2	44952254	rs17390720	C	G	0.0259	0.0044	3.7e-09
2	48013858	rs149544395	D	I	-0.034	0.005	1.65e-11
2	56588406	rs111567162	A	T	0.0675	0.0051	2.49e-40
2	61367664	rs10205969	T	C	-0.0391	0.0054	5.62e-13
2	65279414	rs2723065	A	G	-0.0247	0.0039	2.59e-10
2	69704941	rs2312205	A	G	0.0302	0.005	1.26e-09
2	73535526	rs34437050	A	G	0.2406	0.0204	4.04e-32
2	105870779	rs2679894	A	G	0.0505	0.0042	5.37e-33
2	137613322	rs2558101	A	G	-0.0236	0.0043	4.28e-08
2	142302503	rs35935052	T	G	0.0437	0.0054	5.01e-16
2	153556801	rs6434162	A	G	-0.0361	0.0052	2.51e-12
2	156621725	rs142058842	C	G	-0.0681	0.0051	2.42e-40
2	157228255	rs145438026	T	C	-0.0699	0.008	2.34e-18
2	164538904	rs72186109	D	I	-0.0326	0.0045	4.93e-13
2	184291116	rs842567	A	C	-0.034	0.005	9.38e-12
2	199621641	rs10931831	T	C	-0.0531	0.004	1.87e-39
2	199756278	rs13023912	A	G	-0.0508	0.004	4.82e-36
2	203168235	rs16841867	C	G	0.0456	0.006	2.56e-14
2	206956138	rs184033703	A	G	-0.0479	0.0085	1.85e-08
2	209607647	rs138546321	D	I	-0.0569	0.0065	3.01e-18
2	213403972	rs6735626	A	G	0.0215	0.0039	2.96e-08
3	1906245	rs73820560	A	C	-0.0319	0.0057	1.68e-08
3	18442437	rs9867904	C	G	-0.0278	0.004	3.42e-12
3	24206463	rs73035994	T	C	-0.0907	0.0116	5.22e-15
3	24715135	rs1984870	T	G	0.0422	0.0039	5.61e-27
3	44883523	rs77955256	A	T	-0.036	0.0062	7.1e-09
3	49568181	rs115435316	A	G	0.1146	0.0112	1.67e-24
3	51358019	rs6445624	A	G	0.0422	0.0056	6.41e-14
3	52719816	rs10933	T	C	-0.0244	0.004	6.72e-10
3	68595634	rs7431217	T	C	0.0229	0.0039	6.19e-09
3	84462073	rs7426534	A	G	-0.0237	0.0042	2.39e-08
3	86910329	rs9758500	A	G	-0.0457	0.004	1.36e-30
3	88221517	rs4859001	T	C	0.0449	0.006	6.64e-14
3	107700952	rs709488	A	C	-0.0217	0.0038	1.38e-08
3	114574749	rs9834893	C	G	-0.0508	0.0074	9.41e-12
3	117552111	rs10934420	T	C	-0.0546	0.0038	1.54e-47
3	127870060	rs2461794	A	G	0.0342	0.0043	2.1e-15
3	132610752	rs6439371	A	G	-0.0304	0.004	2.35e-14
3	156532953	rs11711674	T	C	0.0216	0.0038	1.77e-08
3	156795468	rs13322435	A	G	0.0357	0.004	4.13e-19
3	172121443	rs582780	A	G	0.0267	0.0039	1.41e-11
3	185651469	rs2300922	T	C	0.0432	0.0039	1.11e-28
4	28746246	rs4340786	A	T	0.037	0.0043	9.25e-18
4	45165650	rs144582188	D	I	-0.0461	0.0042	1.5e-27
4	45910674	rs4588499	A	G	-0.0235	0.0039	1.47e-09
4	60215498	rs202110205	D	I	-0.0273	0.005	4.99e-08
4	95143122	rs3113862	A	G	-0.0373	0.0039	9.69e-22
4	104247262	rs55784701	T	C	0.0263	0.0046	1.08e-08
4	104640935	rs3733632	A	G	-0.0536	0.0052	1.04e-24
4	104665972	rs62342064	T	C	0.0565	0.0065	4.51e-18
4	104774698	rs115260227	A	G	-0.1621	0.0241	1.9e-11
4	132621869	rs62316795	A	C	0.0351	0.0053	4.98e-11
4	177465182	rs13120031	T	C	0.0274	0.0041	1.57e-11
5	35030311	rs10521021	T	G	-0.024	0.0041	4.77e-09
5	41994067	rs62361685	T	C	0.0537	0.0085	3.09e-10
5	43134968	rs7712046	T	C	-0.0333	0.0042	9.42e-16
5	52909927	rs813301	T	C	0.0274	0.0039	2.84e-12
5	59140876	rs256350	T	C	-0.0238	0.0043	2.84e-08
5	64020316	rs80170948	T	G	-0.0685	0.0109	2.8e-10
5	77048448	rs13173441	T	C	0.0331	0.0059	1.86e-08
5	107316227	rs2916578	A	G	-0.0248	0.004	6.99e-10
5	110503301	rs654354	A	T	-0.0233	0.0039	2.36e-09
5	110876057	rs247520	T	C	0.0361	0.0045	1.99e-15
5	111130474	rs1566385	A	G	0.0595	0.0084	1.81e-12
5	133915969	rs62379978	T	G	-0.0638	0.0054	6.55e-32
5	137761555	rs3815212	T	C	0.0337	0.0046	3.21e-13
5	138281261	rs6878910	A	G	0.0381	0.0061	4.31e-10
5	139384490	rs975642	T	C	-0.0245	0.0039	2.51e-10
5	141656062	rs71592143	A	T	-0.029	0.0051	1.32e-08
5	153541904	rs1428120	T	G	0.025	0.0038	7.72e-11
5	156715068	rs437836	T	C	0.035	0.0052	1.15e-11
5	165937769	rs34371367	D	I	-0.0233	0.0042	2.17e-08
5	167370263	rs9647570	T	G	-0.0363	0.0056	6.26e-11
5	167947996	rs4976623	C	G	0.0296	0.0049	1.71e-09
5	168734867	rs6864818	T	C	0.0364	0.0046	4.67e-15
5	179034260	rs4701140	A	G	0.0242	0.004	1.95e-09
5	180656734	rs2770957	C	G	0.0323	0.0047	5.9e-12
6	22562485	rs1539310	A	G	0.0244	0.0045	4.59e-08
6	28441634	rs12663002	T	C	0.0427	0.0057	6.89e-14
6	29740548	rs62391851	A	G	-0.0595	0.0085	2.44e-12
6	32652363	rs3021057	T	C	0.0249	0.0044	2.01e-08
6	41893323	rs9349203	A	G	-0.0395	0.0038	5.93e-25
6	50930848	rs79541760	A	T	0.0368	0.0051	6.98e-13
6	52946320	rs222440	T	C	-0.0325	0.005	9.73e-11
6	54640512	rs9474996	A	T	-0.0343	0.0038	3.82e-19
6	56859084	rs9382676	T	C	0.0373	0.0046	8.77e-16
6	76347020	rs7753896	A	G	0.031	0.0039	2.46e-15
6	77173780	rs7757654	T	C	-0.0306	0.0042	2.51e-13
6	77713859	rs1414186	T	G	-0.0432	0.0048	1.99e-19
6	84286477	rs11756746	A	G	0.0248	0.0045	3.95e-08
6	100158873	rs6931884	T	C	0.0592	0.0057	1.64e-25
6	100194846	rs9403051	A	G	0.0365	0.0038	1.76e-21
6	100744134	rs13199764	T	C	0.039	0.0045	9.51e-18
6	100983589	rs12200565	T	C	0.0316	0.0039	1.11e-15
6	105397418	rs395962	T	G	0.1266	0.0041	2.26e-213
6	124253495	rs235696	C	G	0.0225	0.004	2.66e-08
6	126727908	rs4897178	T	G	0.0426	0.0039	1.02e-27
6	128364709	rs4327718	A	G	-0.0329	0.0052	2.04e-10
6	136228617	rs78928932	T	C	-0.0554	0.0091	1.06e-09
6	146687748	rs117530880	T	G	-0.0658	0.0118	2.58e-08
6	148285329	rs6911527	T	C	0.0269	0.0045	3.18e-09
6	151803754	rs6933660	A	C	-0.0343	0.0041	8.99e-17
6	170652191	rs910425	A	G	-0.0223	0.004	1.63e-08
7	27763590	rs10268051	A	C	0.0249	0.0045	3.88e-08
7	41392815	rs17171852	A	C	-0.038	0.0048	3.42e-15
7	41470093	rs1079866	C	G	-0.0711	0.0056	3.65e-37
7	75142551	rs187760798	T	C	0.0576	0.0072	1.1e-15
7	93215658	rs149226155	A	G	-0.0238	0.0041	5.67e-09
7	94186064	rs15671	A	C	-0.0233	0.0038	1.25e-09
7	99701176	rs999885	A	G	0.0241	0.0038	2.79e-10
7	121955981	rs10237306	T	G	0.0296	0.004	1.34e-13
7	122160742	rs11767400	A	C	0.0289	0.0042	5.41e-12
7	129663496	rs11556924	T	C	0.0227	0.0041	3.66e-08
7	130409054	rs17563472	T	C	-0.0606	0.0107	1.52e-08
7	132729814	rs12707076	C	G	0.0273	0.004	4.88e-12
7	138874416	rs13233916	C	G	-0.0496	0.0075	3.11e-11
8	1523903	rs7004265	T	C	0.023	0.0039	5.12e-09
8	3767623	rs2688326	T	C	-0.0364	0.0042	4.34e-18
8	4560227	rs2724961	T	C	-0.0459	0.0038	3.76e-33
8	4831685	rs4875424	T	C	-0.0332	0.004	1.99e-16
8	25280800	rs6185	C	G	-0.0301	0.0044	9.48e-12
8	34902952	rs13278754	C	G	-0.0251	0.0042	2.4e-09
8	53163528	rs4487799	A	T	0.0241	0.0042	1.09e-08
8	53877882	rs16918378	T	C	0.0478	0.0059	9.08e-16
8	53934144	rs56409371	A	G	-0.0347	0.0049	1.95e-12
8	76591987	rs1449543	T	C	0.0224	0.0038	5.06e-09
8	77653945	rs11786868	C	G	0.0321	0.0051	4.27e-10
8	78116203	rs10094506	T	C	-0.0454	0.0043	2.46e-26
8	78679087	rs35485457	T	G	-0.0359	0.0042	2.65e-17
8	87319950	rs7465046	T	C	-0.0409	0.0046	1.52e-18
8	105329549	rs2441873	T	G	0.0235	0.0039	1.74e-09
8	140645701	rs2542420	C	G	0.0327	0.004	1.52e-16
9	7174673	rs913588	A	G	-0.0339	0.0038	6.68e-19
9	10283451	rs10959016	A	G	-0.0306	0.0048	2.21e-10
9	11130009	rs10959552	A	G	-0.0371	0.0059	4.5e-10
9	22819576	rs7849973	C	G	0.024	0.004	2.82e-09
9	75864509	rs146865828	D	I	0.0556	0.008	3.24e-12
9	76905178	rs2604265	A	G	0.0386	0.0043	2.5e-19
9	77273910	rs35436838	T	G	-0.0678	0.0105	1.27e-10
9	81679875	rs4877387	T	C	0.0241	0.0043	2.2e-08
9	83282402	rs11534296	A	G	-0.0368	0.0043	1.01e-17
9	86715566	rs7853970	T	C	0.0449	0.0039	2.19e-30
9	86764996	rs13283567	T	C	-0.0444	0.0056	1.31e-15
9	92515514	rs9330454	A	G	-0.0307	0.0042	1.44e-13
9	109148074	rs56927240	T	C	-0.0569	0.0052	8.5e-28
9	109554196	rs10978641	A	T	-0.0318	0.0046	5.1e-12
9	114318394	rs7852169	C	G	-0.0973	0.0068	1.82e-46
9	120730928	rs2780243	T	C	-0.0234	0.0039	2.31e-09
9	136905474	rs467379	T	C	0.0239	0.0042	1.35e-08
10	1730008	rs7907759	A	G	0.0409	0.0039	2.43e-25
10	2697434	rs7912468	T	C	-0.0239	0.0039	1.2e-09
10	10251910	rs1885740	A	G	-0.0256	0.0046	3.35e-08
10	13541008	rs10906395	T	C	-0.0233	0.0039	2.28e-09
10	51056858	rs61846901	T	C	-0.0257	0.0042	1.21e-09
10	63660689	rs6415872	A	G	0.0236	0.0039	1.52e-09
10	65290254	rs5785580	D	I	0.0281	0.004	2.41e-12
10	71380093	rs7072571	A	G	0.0306	0.0055	2.69e-08
10	74071178	rs4746113	A	G	-0.0244	0.0042	8.79e-09
10	90266771	rs10617761	D	I	0.031	0.0055	2.21e-08
10	102686073	rs72842141	A	T	-0.0618	0.009	6.12e-12
10	103754188	rs59543819	T	C	-0.025	0.0042	1.97e-09
10	112759731	rs10885077	T	G	0.0241	0.0044	2.95e-08
10	117483568	rs11349289	D	I	-0.028	0.0042	2.28e-11
10	120833948	rs10400136	A	G	-0.0259	0.0039	2.73e-11
10	121154531	rs73435048	A	G	-0.0441	0.0081	4.94e-08
10	121708929	rs12571664	T	C	0.0367	0.0048	1.85e-14
10	123676662	rs7077302	C	G	0.0497	0.007	1.08e-12
10	126861278	rs9422857	C	G	-0.0278	0.0038	3.67e-13
10	134294398	rs4576738	A	G	0.0266	0.0043	7.2e-10
11	206089	rs3782120	A	G	0.0334	0.0044	3.69e-14
11	22791324	rs1032682	T	C	0.0214	0.0038	2.69e-08
11	28033473	rs11606190	A	G	0.041	0.0056	1.61e-13
11	28899164	rs6484408	A	G	-0.0248	0.0043	6.63e-09
11	30317733	rs11031040	T	G	-0.0404	0.0052	5.1e-15
11	43608835	rs1023955	T	G	-0.0279	0.0039	7.36e-13
11	45433845	rs970179	A	G	0.0213	0.0039	3.53e-08
11	46064974	rs953230	A	G	0.033	0.0042	5.52e-15
11	46539110	rs68002803	T	C	0.0267	0.0042	1.41e-10
11	47646640	rs59265730	D	I	-0.0254	0.0041	7.3e-10
11	63593219	rs10897450	C	G	0.0229	0.0038	2.18e-09
11	65473798	rs10750766	A	C	-0.0278	0.0043	9.96e-11
11	77555824	rs7115444	T	C	0.0333	0.0048	3.82e-12
11	84780098	rs4402316	C	G	0.0313	0.0047	3.22e-11
11	86716236	rs7108556	T	C	0.0312	0.0047	2.62e-11
11	94085099	rs113557523	T	C	-0.0454	0.0069	3.75e-11
11	101438191	rs6590889	T	C	-0.0437	0.004	8.62e-28
11	113949832	rs202185443	D	I	-0.0295	0.0053	2.79e-08
11	119059404	rs1815811	A	G	-0.027	0.0038	1.65e-12
11	122813983	rs7114175	A	T	-0.0599	0.0038	1.14e-56
12	17126283	rs77530428	A	G	-0.1241	0.0165	6.25e-14
12	24579079	rs10842343	A	T	-0.0256	0.0039	5.78e-11
12	47876942	rs7971408	T	C	0.0453	0.0063	9.36e-13
12	75978358	rs1148006	A	G	-0.0259	0.0044	5.81e-09
12	84222209	rs9943694	A	C	-0.0285	0.005	1.41e-08
12	97506357	rs7979001	A	G	0.0219	0.0038	6.13e-09
12	111600134	rs11065822	T	G	0.0258	0.0043	1.96e-09
12	115107376	rs474463	T	C	-0.0291	0.0048	1.65e-09
12	117360617	rs7133066	T	G	0.0334	0.0057	4.21e-09
12	121300988	rs660549	T	C	-0.0212	0.0038	3.36e-08
12	132412187	rs5801963	D	I	-0.026	0.0047	2.94e-08
13	40238492	rs9548873	T	C	-0.0311	0.004	7.5e-15
13	42646769	rs73187215	A	G	-0.0377	0.0066	1.34e-08
13	49475780	rs9568123	A	G	-0.0291	0.0053	4.06e-08
13	59833519	rs4886140	A	G	0.0284	0.0041	3.1e-12
13	62038501	rs200563840	D	I	-0.0318	0.0055	5.65e-09
13	74600274	rs1925047	A	C	-0.0341	0.0041	5.7e-17
13	112082513	rs11619721	T	G	-0.0413	0.0073	1.33e-08
13	112285043	rs74499585	A	G	0.0583	0.0079	1.55e-13
14	30514335	rs10136330	T	C	-0.0579	0.01	6.65e-09
14	40968669	rs35035068	D	I	-0.0257	0.0041	2.49e-10
14	93850179	rs10143972	T	C	-0.0388	0.0049	3.05e-15
14	97769834	rs10145469	A	C	-0.0609	0.0093	5.56e-11
14	99709702	rs941520	A	C	-0.0223	0.0039	8.99e-09
14	100846991	rs12894936	T	C	-0.0522	0.0043	3.73e-34
14	101353211	rs6575806	A	C	-0.0334	0.0058	9.05e-09
14	101367407	rs79084266	C	G	-0.0404	0.0074	4.27e-08
15	23794517	rs7178532	A	G	0.0439	0.0041	2.29e-26
15	23810843	rs184950120	T	C	-0.3961	0.0555	9.78e-13
15	24183428	rs4778356	A	G	0.0391	0.0059	4.01e-11
15	24824016	rs8040272	A	G	0.0441	0.0062	7.79e-13
15	40608820	rs34513772	T	C	0.0244	0.0042	6.2e-09
15	41494364	rs4924538	A	T	-0.0255	0.0042	1.03e-09
15	51507610	rs28757192	T	C	-0.0627	0.0106	3.5e-09
15	54364552	rs11852771	A	G	0.0242	0.004	9.69e-10
15	60781513	rs3743266	T	C	0.0416	0.004	8.52e-25
15	64537300	rs72756954	C	G	0.0577	0.0081	8.45e-13
15	67987293	rs10153031	T	G	0.0403	0.0039	6.05e-25
15	77810351	rs35510813	D	I	-0.0264	0.0045	2.96e-09
15	83406228	rs1971554	T	C	0.032	0.0044	2.35e-13
15	89042467	rs12915845	T	C	-0.0403	0.0039	3.7e-25
15	99299706	rs148825694	D	I	0.0564	0.0097	6.61e-09
16	14388750	rs1704528	T	C	-0.0508	0.0041	1.5e-35
16	15542199	rs153793	A	G	-0.0234	0.0038	9.27e-10
16	19967668	rs112991346	T	C	-0.0446	0.0055	6.47e-16
16	20380004	rs4780885	C	G	0.0258	0.0038	1.52e-11
16	24804954	rs113388806	A	T	-0.0624	0.0103	1.26e-09
16	52283158	rs143461173	A	G	0.0288	0.005	6.1e-09
16	53814363	rs9972653	T	G	-0.0509	0.0039	6.47e-40
17	1942577	rs112752732	C	G	0.0572	0.0099	7.26e-09
17	2017993	rs142643995	T	C	0.0646	0.0117	3.25e-08
17	6034754	rs12603280	A	G	-0.037	0.0045	2.66e-16
17	7774047	rs55680968	A	G	-0.0455	0.0075	1.17e-09
17	43123625	rs59246405	T	C	0.0274	0.0039	2.03e-12
17	49613785	rs9635759	A	G	0.059	0.0041	2.78e-46
17	53209382	rs2787487	C	G	0.0311	0.0039	1.62e-15
17	77796437	rs7218751	A	G	0.0333	0.0049	1.37e-11
17	77951023	rs59652033	T	C	-0.0263	0.0043	1.16e-09
17	79217478	rs2659007	A	G	-0.0306	0.0039	6.23e-15
17	79446015	rs12937034	A	G	-0.0254	0.0041	6.43e-10
18	3813464	rs11873906	A	G	-0.0507	0.0043	2.33e-32
18	31765736	rs8087304	A	T	0.0222	0.0038	6.54e-09
19	4980864	rs169080	T	C	-0.0259	0.004	1.33e-10
19	7891767	rs484353	A	G	0.0316	0.0039	8.28e-16
19	9984509	rs4804117	T	G	0.0455	0.0039	3.58e-31
19	18829770	rs11668587	A	G	-0.0329	0.0041	1.86e-15
19	31051857	rs56367141	A	C	-0.0401	0.006	2.11e-11
19	36208693	rs77563037	D	I	0.033	0.004	1.92e-16
19	47609223	rs4804025	A	G	-0.0409	0.0042	3.11e-22
19	49209325	rs2548458	T	C	0.0212	0.0038	3.53e-08
19	50334895	rs4801809	T	C	-0.0435	0.0072	1.33e-09
19	58973929	rs2889128	A	C	0.0222	0.0038	7.57e-09
20	17109159	rs852061	A	C	-0.0365	0.0039	1.58e-20
20	19682834	rs1535252	T	C	-0.0252	0.0038	4.82e-11
20	20348962	rs111558392	T	C	-0.0404	0.0055	2.09e-13
20	21485806	rs4813429	T	C	0.0307	0.0052	4.17e-09
20	33447915	rs2295094	A	G	0.0364	0.0053	5.86e-12
20	37287102	rs36093651	T	C	0.0371	0.0046	6.51e-16
20	43529461	rs2425674	C	G	-0.0215	0.0038	2.35e-08
20	54823805	rs3746619	A	C	0.0475	0.0069	5.52e-12
20	54830983	rs13043968	A	C	-0.0413	0.0062	1.92e-11
21	37692507	rs62229372	T	C	0.051	0.0061	3.51e-17
22	22273242	rs151680	T	C	0.028	0.0038	2.52e-13
22	39157755	rs4303811	A	G	-0.0353	0.006	3.19e-09
22	45745229	rs9614460	T	G	-0.0249	0.0041	1.38e-09
22	49678782	rs8136272	A	T	0.04	0.0044	6.18e-20
23	8912594	rs12845465	T	C	-0.0518	0.006	8.15e-18
23	30348613	rs55840812	D	I	-0.0401	0.0056	1.26e-12
23	50150036	rs35334917	D	I	-0.0341	0.0053	8.76e-11
23	56925941	rs78472503	A	G	0.0481	0.0071	9.55e-12
23	57942415	rs12559521	T	C	0.0409	0.0071	6.87e-09
23	68377499	rs2885287	A	G	0.0351	0.0056	4.27e-10
23	71411234	rs55710677	T	C	0.033	0.006	4.25e-08
23	99955037	rs5920843	A	G	0.037	0.0057	1.16e-10
23	101250436	rs6621284	A	G	0.0303	0.0054	2.35e-08
23	109292803	rs36068064	T	C	0.0309	0.005	8.15e-10
23	130502089	rs1989318	A	G	-0.0475	0.0054	1.32e-18
23	135971387	rs148395841	D	I	-0.0414	0.0049	4.82e-17
Insertion/deletion polymorphisms were coded as “I” and “D” for data storage efficiency and to allow harmonization across all studies.

## Sheet: Table S2
Table S2. Genetic information of SNPs associated with age at natural menopause in UVMR and MVMR.										Back to TOC
CHR	Position(hg19)	SNP	EA	OA	Beta	SE	P-value
1	39358143	rs9438982	C	A	0.214	0.013	6.4e-62
1	43137280	rs12046563	A	G	0.1	0.014	1.7e-12
1	45063912	rs57259875	A	C	0.092	0.014	6.6e-11
1	46780285	rs112869704	T	C	0.158	0.013	2e-33
1	110191395	rs12133213	G	A	0.08	0.013	5.3e-10
1	115042415	rs11102802	T	C	0.08	0.014	7.5e-09
1	149815740	rs72708144	C	T	0.282	0.032	1.1e-18
1	156202640	rs2736609	T	C	0.079	0.013	3e-10
1	169698643	rs41272475	G	T	0.615	0.092	2.4e-11
1	169897840	rs371125724	C	CAAAAAAAA	0.156	0.023	2.8e-11
1	178230945	rs11582336	A	G	0.106	0.015	2e-12
1	180943529	rs1044595	T	C	0.132	0.012	1.3e-26
1	225626327	rs7515939	A	T	0.103	0.013	8.4e-16
1	225980267	rs4653680	A	T	0.085	0.012	5.8e-12
1	231476874	rs7414807	A	G	0.088	0.013	4e-12
1	242028804	rs1635506	C	T	0.15	0.012	2.9e-34
1	242034263	rs72755295	G	A	0.381	0.037	7.9e-25
1	242053042	rs851797	G	A	0.099	0.016	2.7e-10
1	244598815	rs7539755	C	T	0.101	0.012	1.4e-16
1	246930564	rs7779	C	G	0.148	0.024	3.9e-10
2	24201599	rs112866529	G	T	0.137	0.016	1.1e-18
2	28350611	rs12053063	G	A	0.103	0.014	2.4e-14
2	32793649	rs67600408	T	C	0.14	0.02	1.1e-12
2	44324287	rs17425341	T	G	0.085	0.013	2.3e-11
2	48005821	rs76928871	G	A	0.198	0.016	2.1e-37
2	48844968	rs2293269	G	C	0.105	0.013	2.6e-16
2	61466434	rs199638788	G	GTCAC	0.081	0.014	2.6e-09
2	67671015	rs62156756	A	G	0.263	0.02	2.2e-40
2	71534161	rs4852777	G	C	0.074	0.012	2.1e-09
2	100142349	rs67893326	A	T	0.095	0.014	2.6e-11
2	111884592	rs59854799	C	CT	0.082	0.012	2.1e-11
2	112007716	rs6727266	G	A	0.079	0.012	9.9e-11
2	121146501	rs72827480	C	T	0.122	0.013	2.7e-22
2	135602601	rs6430545	T	A	0.098	0.013	4.9e-15
2	152267359	rs16830019	T	G	0.118	0.014	2.1e-17
2	171814750	rs4668354	G	C	0.187	0.012	5.5e-51
2	172009538	rs201478184	CA	C	0.22	0.025	6.6e-19
2	172883647	rs6719012	T	C	0.084	0.012	7e-12
2	177018726	rs4972504	C	T	0.086	0.013	5.3e-11
2	203990789	rs72934556	G	T	0.101	0.018	3.7e-08
2	213696913	rs540836853	T	C	0.863	0.148	5.6e-09
2	216958369	rs6736096	C	T	0.098	0.012	3.1e-16
2	223705337	rs7558434	T	G	0.07	0.012	9.1e-09
2	230585725	rs62193239	G	A	0.074	0.013	1e-08
3	8938965	rs606920	A	G	0.148	0.016	7e-21
3	12360214	rs12636454	C	T	0.092	0.014	6.9e-11
3	30518433	rs62244773	A	T	0.083	0.014	1.8e-09
3	47459679	rs12487736	C	T	0.078	0.012	3.5e-10
3	48649457	rs1264191	T	C	0.108	0.017	7.7e-11
3	49765557	rs34675186	A	G	0.48	0.075	1.8e-10
3	52838654	rs9968117	T	C	0.106	0.019	1.8e-08
3	57722613	rs2885255	C	G	0.071	0.012	8.6e-09
3	101246803	rs7610102	G	A	0.077	0.013	1.3e-09
3	126160529	rs4679244	A	G	0.109	0.012	1.3e-18
3	142721469	rs1545597	A	C	0.072	0.013	1.5e-08
3	150169559	rs10154963	C	T	0.077	0.014	1.8e-08
3	156415993	rs344018	G	A	0.094	0.012	1.3e-14
3	183587084	rs72268838	T	TC	0.146	0.014	8.5e-25
3	189438689	rs10804920	T	C	0.084	0.012	6e-12
3	189614828	rs979481644	A	AT	0.126	0.023	2.4e-08
3	193385275	rs13070791	T	C	0.074	0.012	1.4e-09
4	1015844	rs3796624	G	C	0.102	0.015	2e-11
4	13576578	rs2052160	C	G	0.168	0.02	1.9e-17
4	25377811	rs190043078	A	C	0.135	0.017	6.3e-16
4	38071911	rs6824237	T	C	0.077	0.014	3.5e-08
4	41976207	rs2581458	T	G	0.093	0.016	2.5e-09
4	48527209	rs76540949	T	C	0.141	0.012	9.6e-31
4	84367605	rs12651246	A	G	0.261	0.012	2.2e-103
4	95952175	rs7698733	A	C	0.088	0.012	4.9e-13
4	99817301	rs145615497	T	C	0.287	0.05	6.6e-09
4	99877445	rs6810489	T	G	0.09	0.012	4.4e-13
4	101126794	rs35713108	GA	G	0.105	0.013	2.8e-16
4	155694927	rs112898082	A	G	0.096	0.015	2.8e-10
4	185745029	rs2139178	T	C	0.208	0.012	2.5e-63
4	188916240	rs9990489	C	T	0.098	0.013	8.5e-15
5	6728707	rs274701	C	A	0.144	0.012	3.2e-31
5	6772341	rs80167918	G	A	0.274	0.041	3.7e-11
5	36241922	rs62356073	G	A	0.07	0.012	1.6e-08
5	51997134	rs17206591	A	C	0.074	0.012	1.4e-09
5	82000737	rs7728833	A	G	0.079	0.012	5.1e-11
5	107281621	rs10070308	C	T	0.099	0.017	2.8e-09
5	141682090	rs10477172	T	C	0.092	0.012	2.8e-14
5	154307485	rs888694	A	C	0.16	0.022	1.3e-13
5	171934821	rs11744866	T	C	0.103	0.013	2e-15
5	173396955	rs35813302	A	G	0.236	0.018	3.7e-39
5	175956177	rs2241584	G	A	0.159	0.013	3.2e-37
5	176370988	rs353478	C	T	0.318	0.012	4.2e-154
6	7107404	rs76623841	G	C	0.179	0.024	9.8e-14
6	10887276	rs9348724	C	G	0.306	0.016	6.9e-80
6	10967133	rs72823382	G	A	0.156	0.014	3.9e-29
6	16278390	rs4716056	G	A	0.076	0.013	1.1e-09
6	27075483	rs9348752	C	T	0.121	0.02	1.1e-09
6	29301222	rs6930435	G	A	0.095	0.016	9.1e-10
6	30528654	rs3130040	T	A	0.202	0.023	1.8e-18
6	32602029	rs9272211	T	A	0.289	0.033	3.3e-18
6	33853071	rs7748483	A	G	0.184	0.033	2.8e-08
6	35814325	rs9470134	C	T	0.104	0.013	1.9e-16
6	74099420	rs515650	G	T	0.083	0.012	1.6e-11
6	111663858	rs113967617	A	G	0.122	0.017	5.7e-13
6	121800148	rs2147220	C	T	0.085	0.013	2.8e-11
6	158575015	rs140381358	AAAT	A	0.115	0.018	1.3e-10
6	160144783	rs67149731	CTTTT	C	0.091	0.016	1.8e-08
7	5444747	rs61065130	C	CA	0.118	0.016	4.7e-14
7	23584496	rs11767307	C	G	0.084	0.014	4.9e-09
7	45899950	rs1826838	C	T	0.088	0.013	3.4e-12
7	50514904	rs62445870	T	C	0.316	0.043	1.3e-13
7	56035325	rs375846854	A	ATTAT	0.149	0.022	1.9e-11
7	56121304	rs10255049	G	A	0.14	0.013	1e-26
7	93040470	rs2023778	G	A	0.095	0.014	2.3e-11
7	105973193	rs2392836	G	A	0.115	0.013	4e-20
7	128678236	rs4731541	C	G	0.099	0.013	2.4e-15
7	144096158	rs112190116	T	C	0.591	0.071	6.3e-17
7	158523888	rs2013	C	T	0.091	0.017	4.9e-08
8	11452005	rs2061834	T	G	0.108	0.016	1.3e-11
8	37888017	rs3750243	C	G	0.386	0.016	3.1e-130
8	48957132	rs6473979	C	A	0.213	0.027	3.6e-15
8	61592425	rs3735828	G	A	0.115	0.013	4.8e-19
8	81753156	rs73264416	G	A	0.166	0.023	3.3e-13
8	95631476	rs35529153	G	A	0.074	0.013	3.5e-08
8	103666218	rs117431243	A	T	0.247	0.031	3.6e-15
8	120887041	rs1467044	G	A	0.07	0.012	9.7e-09
8	129018915	rs6470598	C	T	0.085	0.015	1e-08
9	878563	rs55873183	G	A	0.191	0.026	4.2e-13
9	33012382	rs4879656	C	A	0.133	0.013	1.9e-26
9	126559993	rs10818873	C	T	0.218	0.025	1.2e-18
9	136962817	rs138114862	C	CA	0.08	0.015	5e-08
10	5764160	rs10795520	G	A	0.097	0.012	6.7e-15
10	13208912	rs74701710	G	A	0.216	0.027	1.2e-15
10	37055384	rs10764106	C	T	0.078	0.012	1.6e-10
10	70219610	rs10823203	G	C	0.159	0.015	2.9e-26
10	97803997	rs1889921	T	G	0.089	0.012	1.8e-13
10	97826334	rs7087644	A	G	0.289	0.031	3.2e-21
10	97958434	rs74430332	G	A	0.281	0.037	5.5e-14
10	131590300	rs728900	T	A	0.144	0.013	6.9e-31
11	2673575	rs6578283	G	A	0.078	0.014	2.4e-08
11	9475372	rs7928823	A	G	0.069	0.012	2.2e-08
11	16751576	rs34591978	AATAT	A	0.131	0.019	1.9e-12
11	30226528	rs11031006	A	G	0.201	0.017	1.5e-31
11	32541784	rs10734411	G	A	0.129	0.012	1.2e-26
11	48110367	rs10769315	T	C	0.082	0.015	4.3e-08
11	76365771	rs7943302	G	C	0.09	0.015	3.1e-09
11	128504173	rs11400191	T	TA	0.076	0.012	7.7e-10
12	1004207	rs60378595	ATAAGT	A	0.107	0.016	4.1e-12
12	6772209	rs148681796	T	C	0.368	0.066	2e-08
12	7353790	rs10743271	T	C	0.089	0.014	7.4e-11
12	7867200	rs2376898	T	A	0.098	0.015	3.6e-11
12	10875928	rs77100210	C	A	0.416	0.029	1.2e-46
12	12884357	rs61913600	G	A	0.087	0.014	1.5e-10
12	30776022	rs10743724	C	T	0.076	0.012	3.5e-10
12	48529737	rs10219645	C	T	0.076	0.013	6.9e-09
12	57146069	rs2277339	T	G	0.37	0.021	4.6e-68
12	57707358	rs28473132	T	A	0.084	0.014	3.1e-09
12	66696706	rs7308068	C	T	0.119	0.012	2.9e-22
12	66704225	rs75770066	G	A	0.961	0.039	1.8e-137
12	66816697	rs61069255	T	A	0.123	0.014	7.3e-18
12	66906339	rs192638119	T	C	0.391	0.053	1.3e-13
12	102774614	rs5800506	AT	A	0.069	0.012	1.8e-08
12	120207175	rs6490269	C	T	0.076	0.012	2.6e-10
12	122131825	rs2942371	C	T	0.179	0.019	1.8e-20
12	122215128	rs73413716	G	A	0.139	0.022	2.5e-10
12	122983973	rs12825762	G	A	0.09	0.012	1.9e-13
12	123760109	rs35067339	T	A	0.178	0.015	7.4e-32
12	130823657	rs28416520	G	A	0.168	0.012	6.5e-43
13	31203339	rs7318091	C	T	0.068	0.012	4.1e-08
13	32968550	rs11571815	G	A	0.561	0.068	1.5e-16
13	41264694	rs112727324	T	A	0.09	0.016	7e-09
13	50306221	rs3736830	C	G	0.116	0.017	4e-12
13	61061456	rs7322160	C	T	0.186	0.013	7.2e-48
13	70752246	rs78566820	G	A	0.463	0.074	4.1e-10
13	79986065	rs12868295	C	T	0.098	0.012	2.8e-15
13	115087096	rs112097885	T	A	0.119	0.018	3e-11
14	20936077	rs1713426	A	G	0.155	0.014	2.4e-30
14	35086437	rs61488898	C	T	0.356	0.04	2.7e-19
14	45606387	rs45547534	A	G	0.417	0.05	7.3e-17
14	45623460	rs1969713	C	T	0.168	0.02	5.3e-17
14	45825894	rs112326803	A	G	0.254	0.039	9.4e-11
14	54422767	rs762643	G	T	0.076	0.012	6.2e-10
14	73540936	rs1986616	G	A	0.08	0.012	4.3e-11
14	104019999	rs71126035	G	GA	0.079	0.014	1.5e-08
15	41018440	rs375453823	A	AT	0.102	0.015	1.2e-11
15	41271447	rs9796	A	T	0.181	0.012	1.9e-49
15	43749852	rs689816	A	G	0.106	0.013	2.2e-15
15	74870045	rs8025068	G	T	0.089	0.016	2.6e-08
15	78470542	rs8035724	A	G	0.079	0.012	1.6e-10
15	83222172	rs376442546	A	G	0.655	0.106	5.3e-10
15	83715853	rs716886	A	G	0.084	0.013	7.1e-11
15	86300198	rs62025270	A	G	0.093	0.014	8.7e-11
15	89801391	rs12898357	A	G	0.183	0.013	1.5e-48
16	83807	rs28652789	G	C	0.106	0.016	8.5e-11
16	4568769	rs4786509	C	G	0.074	0.013	2.8e-08
16	9069331	rs17680522	G	A	0.125	0.013	7.9e-21
16	12011212	rs9673473	C	G	0.212	0.012	3.4e-66
16	34992749	rs2173885	G	A	0.133	0.013	9e-25
16	50056698	rs11642909	A	G	0.078	0.013	4.3e-09
16	52375540	rs11075466	G	A	0.095	0.016	4.1e-09
16	53908484	rs10521305	C	T	0.263	0.029	9.6e-20
16	79388209	rs8045027	G	A	0.073	0.012	2.5e-09
16	79754440	rs200293726	T	A	0.106	0.016	1.6e-11
16	88517722	rs12447180	C	T	0.089	0.013	2.5e-11
16	88968547	rs502258	A	G	0.083	0.013	4.9e-10
16	89816920	rs62054610	A	G	0.176	0.023	1.5e-14
16	89860182	rs2108839	T	G	0.136	0.013	6.9e-25
17	1782952	rs5030755	A	G	0.128	0.019	2.4e-11
17	5327572	rs34856659	C	T	0.168	0.014	7.8e-33
17	7197794	rs222859	A	C	0.117	0.016	2.2e-13
17	18314910	rs569145577	T	A	0.637	0.099	1.5e-10
17	35713644	rs8073434	A	G	0.1	0.016	1.8e-10
17	40134782	rs111637825	G	A	0.139	0.025	1.9e-08
17	41274906	rs799903	A	G	0.176	0.013	4.2e-42
17	55360585	rs1815198	A	G	0.09	0.013	1.3e-12
17	62502435	rs1991401	A	G	0.164	0.014	1.7e-32
17	71230680	rs34609096	A	G	0.068	0.012	2.3e-08
18	20564275	rs4800141	A	G	0.074	0.013	4.2e-09
18	60207797	rs142239484	T	A	0.456	0.08	1.1e-08
18	60941441	rs12605881	T	A	0.07	0.012	2e-08
18	77663394	rs11542373	A	G	0.129	0.015	3.9e-18
19	950694	rs349306	A	G	0.23	0.019	5.3e-33
19	3922125	rs56225015	T	A	0.168	0.021	3.1e-15
19	3938782	rs12459191	C	T	0.12	0.017	9.8e-13
19	4080518	rs147068659	T	C	1.061	0.106	2e-23
19	7538568	rs148807049	C	T	0.122	0.02	1.1e-09
19	13987186	rs10406053	G	C	0.102	0.015	2e-11
19	14025178	rs191031532	C	T	0.538	0.093	6.4e-09
19	22152876	rs2359811	G	A	0.118	0.017	7.4e-12
19	23166913	rs11670032	T	C	0.182	0.017	1.6e-25
19	23485893	rs424223	T	G	0.1	0.014	4.6e-13
19	33465388	rs7249357	G	A	0.136	0.016	1.4e-18
19	46889230	rs11349039	T	TG	0.095	0.015	4.8e-10
19	50402819	rs10409547	G	T	0.093	0.015	1e-09
19	55833664	rs11668344	A	G	0.447	0.013	2.3e-277
19	55833868	rs117146677	G	A	0.871	0.068	2.5e-37
19	56306886	rs8109672	T	C	0.158	0.017	3.5e-21
19	56320663	rs12461110	G	A	0.168	0.013	1.8e-40
19	56400161	rs8101859	G	A	0.095	0.014	2e-11
19	56452144	rs394448	G	C	0.079	0.012	6.5e-11
20	66370	rs6054257	A	G	0.143	0.016	5.7e-20
20	5547384	rs73078112	C	T	0.294	0.043	9.5e-12
20	5937175	rs236117	G	T	0.225	0.019	1e-31
20	5948227	rs16991615	A	G	1.063	0.025	0
20	5959697	rs148563363	A	G	1.432	0.099	8.9e-48
20	25282967	rs746748	T	C	0.219	0.025	7.6e-19
20	32052912	rs58065489	C	G	0.098	0.016	1.9e-09
20	34271574	rs11699793	C	T	0.123	0.02	7e-10
20	48499609	rs483508	T	C	0.117	0.013	6.8e-21
20	49503484	rs80047570	C	CT	0.091	0.015	1.2e-09
20	55183547	rs7266248	G	A	0.115	0.015	3.6e-14
20	57438940	rs73307923	A	G	0.14	0.022	6.3e-11
20	61289445	rs6011452	C	A	0.235	0.015	2e-54
20	61294245	rs372721829	G	A	0.552	0.079	2.9e-12
20	61533039	rs10854167	G	C	0.175	0.015	1.4e-32
20	62291599	rs34978822	G	C	0.396	0.048	1.4e-16
21	36449373	rs139337637	ATTCT	A	0.095	0.014	3.2e-12
21	40662749	rs9975728	T	G	0.104	0.018	7.5e-09
21	44323720	rs4148974	C	T	0.16	0.026	4.8e-10
22	19449473	rs5746740	G	T	0.097	0.016	8.2e-10
22	21916166	rs5754100	C	T	0.097	0.016	1.9e-09
22	22298478	rs3838149	AT	A	0.142	0.019	1.2e-13
22	28761148	rs62237617	T	C	1.338	0.12	1.1e-28
22	29242473	rs5762852	C	T	0.131	0.017	5.8e-15
22	29296224	rs140353819	A	G	0.842	0.117	6.4e-13
22	29319574	rs139906882	T	C	0.483	0.062	4.2e-15
22	38874396	rs138430	T	C	0.182	0.013	4.3e-45
22	40394797	rs2958663	G	C	0.073	0.012	3.4e-09
22	45809698	rs2272805	G	A	0.108	0.017	4.3e-10
23	14839840	rs148258173	T	C	0.221	0.024	1.4e-19
23	21874387	rs2382759	T	C	0.13	0.013	2.1e-23
23	30753605	rs62588628	G	A	0.204	0.014	5e-50
23	44149649	rs5953379	C	T	0.183	0.023	1.2e-15
23	74664417	rs5981360	T	C	0.204	0.037	3e-08
23	152609450	rs3213462	C	T	0.128	0.013	4.5e-24

## Sheet: Table S3
Table S3. Genetic information of SNPs associated with age at first birth for women in UVMR and MVMR.											Back to TOC
CHR	Position(hg19)	SNP	EA	OA	Beta	SE	P-value
1	66635371	rs2069278	C	T	-0.0592	0.0105	1.87e-08
1	153823918	rs72694234	G	T	-0.0777	0.0108	7.01e-13
1	210322929	rs7516843	G	A	0.0623	0.0105	3.37e-09
1	44338575	rs2906457	C	A	0.0677	0.0112	1.43e-09
1	22347396	rs12407439	G	A	0.0876	0.0151	6.86e-09
2	5891511	rs11887646	G	A	0.077	0.0121	2.14e-10
2	104135952	rs13425787	G	A	-0.071	0.0102	2.8e-12
2	166250414	rs112282597	G	A	0.0703	0.0122	8.37e-09
2	60475008	rs359240	A	G	-0.0788	0.0103	1.58e-14
2	156465747	rs80153284	A	C	0.2459	0.0439	2.17e-08
3	83510683	rs1376961	T	C	0.0718	0.0125	9.46e-09
3	17953353	rs9814726	A	T	0.0616	0.0102	1.84e-09
5	45109961	rs12153189	G	C	0.0879	0.0134	4.51e-11
6	34184938	rs10807138	A	G	0.0718	0.0131	4.49e-08
8	10815754	rs10111950	G	C	0.0623	0.0105	3.26e-09
11	30226528	rs11031006	A	G	0.0882	0.0141	3.77e-10
11	28668284	rs7481939	G	A	0.0575	0.0105	4.74e-08
12	84043145	rs7958796	T	A	-0.0801	0.011	3.81e-13
13	67143823	rs78702863	T	C	-0.1046	0.0178	4.37e-09
14	27112432	rs2332818	C	T	-0.0647	0.0114	1.45e-08
14	103312965	rs72704712	G	T	-0.1001	0.0146	6.62e-12
16	59241949	rs11646744	T	G	-0.0749	0.0121	7.13e-10
17	43932797	rs10445366	C	G	-0.0888	0.0149	2.61e-09
19	13285293	rs8110682	C	T	0.0873	0.0119	2.59e-13
20	42001011	rs6030812	A	G	0.0699	0.0128	4.93e-08

## Sheet: Table S4
Table S4. Genetic information of SNPs associated with age at first sexual intercourse for women in UVMR and MVMR.												Back to TOC
CHR	Position(hg19)	SNP	EA	OA	Beta	SE	P-value
1	57862949	rs17425189	C	T	0.02	0.0036	4.39997e-08
1	72634912	rs1157072	G	A	0.036	0.0063	9.59997e-09
1	204968339	rs11240331	T	C	0.0185	0.0032	5.1e-09
2	157109930	rs1226414	T	A	0.0179	0.0028	7.10068e-11
2	162101261	rs11678980	A	G	-0.0156	0.0029	3.29997e-08
2	200301157	rs72931396	A	C	0.0157	0.0028	2.30001e-08
2	213773970	rs7349386	C	T	0.0357	0.0065	4.70002e-08
2	22558973	rs57537843	A	G	-0.0159	0.0029	2.30001e-08
2	44136481	rs62136829	T	C	0.0401	0.0064	2.59998e-10
2	630070	rs66906321	C	T	-0.0205	0.0037	4.60002e-08
2	58272502	rs961522	C	T	0.0278	0.0028	8.60003e-23
2	60475008	rs359240	A	G	-0.0205	0.0028	5.19996e-13
2	142340046	rs62166484	A	T	-0.031	0.0055	1.09999e-08
3	54156598	rs186723454	G	A	-0.0222	0.0039	1.79999e-08
3	88182893	rs6767258	A	G	-0.0248	0.0038	6.59933e-11
3	84387950	rs12714592	C	A	-0.0242	0.0031	7.50067e-15
3	117641724	rs57945129	T	C	0.0236	0.0039	1.40001e-09
3	147094222	rs7635829	A	G	-0.0188	0.0032	9.49992e-09
3	49671037	rs73077107	A	G	0.0331	0.0042	2.80027e-15
3	107955515	rs1580173	A	G	-0.0177	0.0028	1.89998e-10
4	140900251	rs72712556	A	G	0.0184	0.003	3.2e-10
4	62966257	rs11131357	T	C	0.0164	0.003	4.09996e-08
4	112396533	rs79532211	G	A	0.0253	0.004	1.79999e-10
5	87896330	rs226488	C	T	-0.0224	0.0029	3.69999e-15
5	152540354	rs2910032	T	C	0.0174	0.0028	2.39999e-10
6	152139943	rs3866460	C	T	0.0321	0.0045	7.00003e-13
6	152235339	rs12204714	T	C	0.0288	0.0029	6.29941e-24
6	152430326	rs13192942	C	A	0.0192	0.0031	9.80009e-10
6	67554041	rs12528918	G	T	-0.018	0.0028	1.29999e-10
7	1928001	rs4552798	T	C	0.0176	0.0028	3.09999e-10
7	1279105	rs62435144	A	G	0.0298	0.005	1.2e-09
7	114110568	rs4727799	T	C	-0.0176	0.0029	1.5e-09
7	115110126	rs10260121	C	T	-0.0251	0.0043	5.49997e-09
7	140144414	rs113367286	T	C	0.0172	0.0031	1.2e-08
7	24191861	rs198310	T	A	0.02	0.0034	3.50002e-09
8	36706700	rs12541633	T	A	0.0156	0.0028	4.30002e-08
8	8663215	rs28399241	T	C	-0.0171	0.0028	7.79992e-10
8	53175090	rs62499803	G	A	-0.0199	0.0036	1.7e-08
8	118975279	rs7815972	G	A	0.0173	0.0029	4.60002e-09
8	65487989	rs62519833	G	A	0.0257	0.0044	4.30002e-09
9	23735995	rs72693550	A	C	-0.0215	0.0038	1.7e-08
10	134182921	rs7079070	A	G	-0.0164	0.0028	4.49997e-09
11	28656064	rs7942078	T	A	0.0178	0.0029	1.5e-09
11	112971545	rs11214488	T	C	-0.0204	0.0036	8.60003e-09
12	19119135	rs10219714	T	C	0.0157	0.0029	2.99999e-08
12	41824245	rs4768354	T	C	0.0152	0.0028	3.69999e-08
13	56969707	rs79155408	T	C	-0.0338	0.0061	2.80001e-08
13	67135121	rs2152741	T	C	0.0233	0.0039	3.69999e-09
14	47367434	rs3007104	A	G	-0.0152	0.0028	4.49997e-08
14	41059664	rs12896157	A	G	-0.0267	0.0035	3.29989e-14
15	47681384	rs8033799	C	A	-0.0201	0.0034	4.39997e-09
16	5816678	rs11076964	G	C	-0.0186	0.0034	2.39999e-08
16	72505534	rs76513770	C	T	0.0234	0.0041	8.50002e-09
17	32899382	rs11656471	T	G	-0.0197	0.0036	1.29999e-08
18	36920318	rs4800092	T	C	-0.0161	0.0028	1.2e-08
18	77567765	rs140504125	T	C	-0.0197	0.0031	1.89998e-10
18	1811604	rs57383707	T	C	-0.025	0.0044	7.49998e-09
18	53403228	rs784255	T	G	-0.0196	0.0028	7.59976e-13

## Sheet: Table S5
Table S5. Genetic information of SNPs associated with pregnancy loss in UVMR and MVMR.										Back to TOC
CHR	Position(hg19)	SNP	EA	OA	Beta	SE	P-value
2	40101862	rs71439268	A	G	0.0348049	0.00729962	1.86164e-06
2	121937956	rs4848145	A	G	-0.00950495	0.00197712	1.52971e-06
4	36419318	rs80339506	T	C	-0.0199395	0.00412698	1.35612e-06
7	31078878	rs7794247	C	T	0.00713121	0.00151609	2.55675e-06
9	116151825	rs8177809	A	G	-0.032389	0.00667752	1.23278e-06
10	1580187	rs12244289	A	G	-0.0074875	0.00153684	1.10554e-06
10	18506741	rs1757218	C	G	0.00981831	0.00213888	4.42691e-06
10	18548489	rs11013218	A	C	0.00739446	0.00151142	9.97021e-07
18	76626762	rs146466273	T	C	-0.0160449	0.00346632	3.68035e-06

## Sheet: Table S6
Table S6. F-statistics for SNPs using in univariable Mendelian randomization.							Back to TOC
Method	Exposures	Mean F-statistics
UVMR
	AAM	61.91
	ANM	92.57
	AFB	38.88
	AFS	39.09
	Pregnancy loss	22.78
	BioT	74.38
	Estradiol	28.44
	Progesterone	32.15
Abbreviations: AAM, age at menarche; AFB, age at first birth; AFS, age at first sexual intercourse; ANM, age at natural menopause; BioT, bioavailable testosterone.
Mean F-statistic was calculated for UVMR.
Mean F-statistic >10 suggested sufficient strength to ensure the validity of the SNPs for the trait in UVMR.

## Sheet: Table S7
Table S7. Associations of women's reproductive traits with MRI markers of CSVD using univariable Mendelian randomization.											Back to TOC
			Inverse variance weighting							MR-Egger						Weighted Median				GSMR					MR-PRESSO
Outcomes	Exposures	No. of SNPs	Beta	95% CI	pval	Q	Q pval	I2		Beta	95% CI	pval	intercept	intercept pval		Beta	95% CI	pval		No. of HEIDI-outliers	Beta	95% CI	pval		Global test	Distortion test	Beta	95% CI	pval
WMH
	AAM	277	-0.021	-0.062 to 0.021	0.322	346.91	0.002	0.2044		-0.062	-0.173 to 0.049	0.276	0.002	0.438		-0.03	-0.093 to 0.033	0.359		1	-0.044	-0.082 to -0.047	0.058		<0.001	0.837	-0.021	-0.063 to 0.021	0.323
	ANM	231	0.003	-0.009 to 0.015	0.607	314.71	0.0002	0.2692		0.005	-0.018 to 0.028	0.691	-0.0003	0.881		0.006	-0.011 to 0.024	0.485		3	-0.001	-0.009 to 0.008	0.865		<0.001	0.92	0.003	-0.009 to 0.015	0.608
	AFB	20	0.011	-0.055 to 0.078	0.735	22.23	0.273	0.1453		0.207	-0.137 to 0.552	0.254	-0.015	0.27		-0.003	-0.096 to 0.090	0.946		0	0.0004	-0.068 to 0.069	0.991		0.276	\	0.011	-0.060 to 0.083	0.758
	AFS	52	0.038	-0.112 to 0.188	0.621	64.169	0.102	0.2052		0.071	-0.672 to 0.814	0.852	-0.001	0.929		0.129	-0.100 to 0.358	0.255		0	0.054	-0.098 to 0.206	0.486		0.093	\	0.038	-0.130 to 0.206	0.661
	Pregnancy loss	9	-0.289	-1.164 to 0.587	0.405	4.82	0.777	0		-1.086	-3.084 to 0.911	0.322	0.009	0.413		-0.132	-1.298 to 1.033	0.832		0	-0.228	-1.118 to 0.661	0.615		0.758	\	-0.289	-0.968 to 0.391	0.429
FA
	AAM	277	0.136	-0.050 to 0.323	0.101	363.97	0.0003	0.2417		0.184	-0.313 to 0.682	0.468	-0.002	0.838		0.011	-0.279 to 0.301	0.939		3	0.073	-0.097 to 0.243	0.402		<0.001	0.835	0.136	-0.050 to 0.323	0.154
	ANM	231	-0.028	-0.086 to 0.031	0.234	379.48	1.96e-09	0.3939		-0.089	-0.199 to 0.021	0.116	0.01	0.201		-0.094	-0.171 to -0.018	0.02		7	-0.055	-0.093 to -0.018	0.004		<0.001	0.958	-0.028	-0.086 to 0.031	0.355
	AFB	20	-0.024	-0.313 to 0.266	0.873	21.53	0.308	0.1175		-0.668	-2.172 to 0.835	0.395	0.05	0.402		-0.049	-0.454 to 0.355	0.812		0	0.007	-0.292 to 0.306	0.964		0.319	\	-0.024	-0.332 to 0.285	0.882
	AFS	52	-0.136	-0.793 to 0.520	0.684	50.51	0.493	0		1.471	-1.401 to 4.342	0.32	-0.034	0.265		-0.151	-1.099 to 0.797	0.751		0	-0.36	-1.026 to 0.307	0.29		0.482	\	-0.136	-0.790 to 0.517	0.685
	Pregnancy loss	9	0.395	-2.659 to 3.449	0.84	5.086	0.748	0		-0.058	-8.797 to 8.681	0.99	0.005	0.913		1.141	-3.952 to 3.130	0.66		0	0.192	-3.700 to 4.085	0.923		0.718	\	0.395	-2.659 to 3.449	0.806
MD
	AAM	277	-0.122	-0.300 to 0.057	0.183	320.41	0.034	0.1386		-0.235	-0.712 to 0.242	0.335	0.004	0.616		-0.158	-0.442 to 0.125	0.273		0	-0.079	-0.251 to 0.093	0.368		0.028	0.969	-0.122	-0.300 to 0.057	0.184
	ANM	231	0.016	-0.040 to 0.072	0.569	334.02	8.67e-06	0.3114		0.043	-0.063 to 0.149	0.424	-0.005	0.557		0.039	-0.043 to 0.122	0.337		5	0.034	-0.006 to 0.073	0.092		<0.001	0.782	0.016	-0.040 to 0.072	0.569
	AFB	20	0.186	-0.200 to 0.573	0.344	32.37	0.028	0.4131		1.099	-0.771 to 2.970	0.264	-0.071	0.341		0.338	-0.100 to 0.775	0.123		0	0.164	-0.143 to 0.471	0.295		0.033	\	0.186	-0.200 to 0.573	0.356
	AFS	52	0.188	-0.483 to 0.859	0.582	56.78	0.268	0.1019		-0.862	-3.975 to 2.251	0.589	0.023	0.5		0.184	-0.825 to 1.193	0.718		0	0.521	-0.160 to 1.202	0.134		0.482	\	-0.136	-0.790 to 0.517	0.685
	Pregnancy loss	9	-0.206	-4.117 to 3.706	0.918	11.24	0.188	0.2885		0.096	-11.22 to 11.41	0.987	-0.003	0.955		-0.659	-6.549 to 5.230	0.823		0	0.162	-3.810 to 4.135	0.936		0.2	\	-0.206	-4.843 to 4.431	0.933
Abbreviations: AAM, age at menarche; AFB, age at first birth; AFS, age at first sexual intercourse; ANM, age at natural menopause; BMI, body mass index; FA, fractional anisotropy; MD, mean diffusivity; WMH, white matter hyperintensities.
Beta and 95% CI represent change in MRI markers of CSVD per year increase in AFB, AAM, and ANM.
Beta and 95% CI represent change in MRI markers of CSVD per SD increase in AFS.
Beta and 95% CI represent change in MRI markers of CSVD per log odds increase in pregnancy loss.

## Sheet: Table S8
Table S8. Associations of women's reproductive traits with CSVD clinical outcomes using univariable Mendelian randomization.											Back to TOC
			Inverse variance weighting							MR-Egger						Weighted Median				GSMR					MR-PRESSO
Outcomes	Exposures	No. of SNPs	OR	95% CI	pval	Q	Q pval	I2		OR	95% CI	pval	intercept	intercept pval		OR	95% CI	pval		No. of HEIDI-outliers	OR	95% CI	pval		Global test	Distortion test	OR	95% CI	pval
ICH or SVS
	AAM	241	0.974	0.906 to 1.047	0.478	207.952	0.934	0		1.109	0.900 to 1.366	0.333	-0.005	0.191		0.926	0.812 to 1.055	0.247		0	0.957	0.881 to 1.039	0.295		0.932	\	0.974	0.906 to 1.047	0.478
	ANM	189	0.999	0.976 to 1.023	0.946	220.806	0.051	0.1486		0.984	0.941 to 1.028	0.47	0.003	0.415		0.995	0.957 to 1.034	0.793		2	0.992	0.973 to 1.011	0.426		0.041	0.108	0.999	0.976 to 1.023	0.946
	AFB	15	0.971	0.835 to 1.129	0.7	24.807	0.037	0.4356		1.582	0.646 to 3.874	0.333	-0.038	0.293		1.082	0.868 to 1.348	0.483		0	0.987	0.910 to 1.070	0.747		0.044	0.186	0.971	0.794 to 1.187	0.777
	AFS	42	0.81	0.600 to 1.095	0.171	33.351	0.796	0		1.256	0.284 to 5.562	0.765	-0.009	0.556		0.692	0.428 to 1.119	0.133		0	0.837	0.628 to 1.114	0.222		0.802	\	0.81	0.599 to 1.095	0.178
	Pregnancy loss	6	2.496	0.233 to 26.728	0.45	6.699	0.244	0.2536		2.627	0.004 to 1664.952	0.784	-0.0005	0.987		7.736	0.537 to 111.428	0.133		0	2.723	0.332 to 22.323	0.351		0.286	\	2.496	0.233 to 26.728	0.484
Lobar ICH or SVS
	AAM	246	0.973	0.911 to 1.040	0.427	227.712	0.779	0		1.095	0.910 to 1.318	0.336	-0.005	0.18		0.955	0.845 to 1.078	0.456		1	0.97	0.901 to 1.043	0.41		0.781	\	0.973	0.911 to 1.040	0.428
	ANM	193	1.006	0.986 to 1.025	0.572	202.443	0.289	0.0516		0.991	0.955 to 1.029	0.64	0.003	0.361		0.996	0.964 to 1.030	0.818		2	1	0.984 to 1.017	0.961		0.301	\	1.006	0.986 to 1.026	0.573
	AFB	16	0.985	0.840 to 1.154	0.849	22.107	0.105	0.3215		1.508	0.748 to 3.042	0.27	-0.034	0.242		1.104	0.920 to 1.326	0.288		0	1	0.931 to 1.074	0.998		0.119	\	0.985	0.840 to 1.154	0.852
	AFS	43	0.945	0.730 to 1.223	0.667	32.31	0.859	0		1.287	0.344 to 4.816	0.709	-0.007	0.64		0.826	0.542 to 1.261	0.377		0	0.875	0.679 to 1.128	0.303		0.864	\	0.945	0.730 to 1.224	0.669
	Pregnancy loss	6	1.451	0.127 to 16.610	0.765	8.872	0.114	0.4364		10.701	0.018 to 6527.62	0.509	-0.022	0.541		1.799	0.149 to 21.772	0.644		0	1.572	0.246 to 10.050	0.633		0.145	\	1.451	0.127 to 16.610	0.777
Non-lobar ICH or SVS
	AAM	241	0.983	0.936 to 1.033	0.506	227.773	0.704	0		1.03	0.900 to 1.179	0.667	-0.002	0.469		0.987	0.908 to 1.073	0.767		0	0.966	0.916 to 1.019	0.209		0.711	\	0.983	0.936 to 1.033	0.506
	ANM	189	0.998	0.984 to 1.012	0.785	248.586	0.002	0.2437		0.993	0.978 to 1.027	0.672	0.001	0.742		1.002	0.978 to 1.027	0.859		4	0.994	0.982 to 1.006	0.326		0.002	0.059	0.998	0.982 to 1.014	0.786
	AFB	15	1.018	0.912 to 1.137	0.746	17.801	0.216	0.2135		1.327	0.805 to 2.188	0.288	-0.021	0.307		1.096	0.963 to 1.247	0.166		0	0.992	0.941 to 1.045	0.755		0.228	\	1.018	0.912 to 1.137	0.751
	AFS	42	0.886	0.728 to 1.077	0.223	33.565	0.789	0		0.831	0.317 to 2.182	0.709	0.001	0.896		0.847	0.621 to 1.154	0.292		0	0.908	0.754 to 1.092	0.305		0.728	\	0.886	0.728 to 1.077	0.23
	Pregnancy loss	6	2.593	0.961 to 7.002	0.06	2.832	0.726	0		2.505	0.104 to 60.511	0.602	0.0004	0.982		2.82	0.563 to 14.129	0.207		0	2.687	0.696 to 10.364	0.151		0.744	\	2.593	0.961 to 7.002	0.119
Abbreviations: AAM, age at menarche; AFB, age at first birth; AFS, age at first sexual intercourse; ANM, age at natural menopause; BMI, body mass index; CSVD, cerebral small vessel disease; ICH, intracerebral haemorrhage; SVS, small vessel ischemic stroke.
OR and 95% CI represent change in the odds ratio of CSVD clinical measures per year increase in AFB, AAM, and ANM.
OR and 95% CI represent change in odds ratio of CSVD clinical measures per SD increase in AFS.
OR and 95% CI represent change in odds ratio of CSVD clinical measures per log odds increase in pregnancy loss.

## Sheet: Tabls S9
Table S9. Genetic information of SNPs associated with BMI in MVMR.										Back to TOC
CHR	Position(hg19)	SNP	EA	OA	Beta	SE	P-value
1	1708801	rs12044597	G	A	0.0143	0.0016	1.7e-18
1	2444414	rs7535528	A	G	-0.0152	0.0018	1.4e-16
1	6713114	rs2235564	T	C	0.0131	0.0018	3.7e-13
1	7728391	rs1891216	G	T	0.0107	0.0018	2.4e-09
1	11129848	rs2791653	G	A	-0.0141	0.0019	1.3e-13
1	17306675	rs2284746	G	C	-0.0104	0.0017	1.4e-09
1	23299906	rs6692586	G	A	-0.0192	0.0023	1.1e-16
1	32125943	rs10914462	G	A	-0.0112	0.0017	1.5e-10
1	33776728	rs4653017	T	C	0.0122	0.0018	4.5e-11
1	34581472	rs705217	G	T	-0.0102	0.0018	9.3e-09
1	39591779	rs4660443	T	C	0.0164	0.0021	6.8e-15
1	47684677	rs977747	G	T	-0.0169	0.0017	1.3e-24
1	49589847	rs657452	G	A	-0.0188	0.0017	7.2e-29
1	57874879	rs17425707	C	T	0.0167	0.0028	4.4e-09
1	62594677	rs2481665	C	T	-0.0161	0.0016	7.2e-23
1	66434743	rs7519259	A	G	0.0125	0.0017	3.8e-13
1	72838529	rs1993709	G	A	0.0331	0.0021	1.9e-57
1	74995225	rs7551507	T	C	-0.0184	0.0016	9.3e-30
1	77967523	rs12049202	T	C	0.024	0.0022	1e-28
1	85201228	rs818524	C	T	0.0106	0.0019	3.4e-08
1	96322205	rs6593688	G	A	0.0137	0.0018	8.6e-15
1	96924097	rs11165643	T	C	0.0206	0.0017	1.4e-35
1	98299475	rs10747488	A	C	-0.0123	0.002	1.2e-09
1	107962328	rs11185111	A	G	-0.0129	0.0019	7.7e-12
1	110082886	rs7550711	T	C	0.0649	0.005	3.2e-38
1	112318484	rs12033257	G	A	-0.0146	0.0018	2.4e-15
1	115266306	rs2007231	T	C	-0.0104	0.0018	5.2e-09
1	151018861	rs6587552	G	A	-0.0173	0.002	1.6e-17
1	154989595	rs6673081	C	T	-0.01	0.0018	1.8e-08
1	156406853	rs4414033	A	G	0.0129	0.0018	1.4e-12
1	167280354	rs10733051	G	A	-0.0097	0.0016	2.9e-09
1	174478100	rs12564992	G	A	0.0196	0.0026	5.3e-14
1	177889480	rs543874	G	A	0.0475	0.002	1.2e-122
1	190239907	rs10920678	G	A	-0.0155	0.0016	1.5e-21
1	195047936	rs12041258	C	T	-0.0146	0.002	9.5e-13
1	201841476	rs2820311	G	A	0.0235	0.0018	4.1e-38
1	202106797	rs16849710	G	A	-0.0116	0.0018	6e-11
1	209543560	rs17014375	G	T	0.0172	0.0025	1.1e-11
1	219633869	rs11118308	G	A	-0.0101	0.0016	4.8e-10
1	225668524	rs10915840	A	G	-0.0118	0.0019	1.3e-09
1	243684019	rs946824	C	T	-0.0206	0.0026	1.1e-15
2	416815	rs4639527	G	A	0.0172	0.0019	3.3e-20
2	632348	rs13021737	G	A	0.0574	0.0021	7.5e-157
2	6160943	rs2693826	A	G	-0.0137	0.0017	2e-15
2	16613889	rs934224	T	C	0.0107	0.002	4.7e-08
2	25150296	rs10182181	G	A	0.0325	0.0016	6.7e-90
2	27730940	rs1260326	C	T	0.0105	0.0017	3.9e-10
2	29100642	rs4358081	C	A	0.0097	0.0017	1.5e-08
2	35471626	rs17399237	C	T	-0.0129	0.0017	6.7e-14
2	41637688	rs10169594	C	T	0.0121	0.0018	2e-11
2	46957845	rs4952843	G	A	-0.0131	0.0018	6.8e-14
2	50233352	rs930295	C	A	-0.0211	0.0023	1e-19
2	55238677	rs3806572	A	G	-0.0145	0.0019	1.6e-14
2	58935282	rs4671328	G	T	-0.0219	0.0017	2.2e-36
2	59307725	rs6545714	A	G	-0.0191	0.0017	9.1e-31
2	67836507	rs2861683	C	A	-0.0144	0.0017	1.3e-16
2	81816251	rs1371108	A	C	0.0119	0.0018	9e-11
2	86766153	rs7557796	C	T	-0.016	0.0018	2.3e-19
2	100814858	rs4556997	A	C	0.0197	0.0024	6.9e-17
2	104159785	rs4851029	G	T	0.0121	0.0017	1.7e-12
2	105454590	rs10197031	C	T	0.0166	0.0019	1.9e-18
2	113955074	rs902695	A	G	-0.0103	0.0017	2.2e-09
2	137435455	rs4954638	C	A	-0.0118	0.002	2.9e-09
2	142293146	rs17551974	A	C	-0.0141	0.0022	1.9e-10
2	144051398	rs4589691	G	C	0.0141	0.0024	4.7e-09
2	147903382	rs429343	G	A	-0.015	0.0017	6.8e-18
2	155668460	rs1445652	A	G	0.0123	0.0022	4.3e-08
2	159519368	rs3764835	A	G	-0.0141	0.0024	3.1e-09
2	164581241	rs10192119	G	T	0.0166	0.0022	3e-14
2	165427825	rs1521527	C	G	-0.0121	0.0017	3.1e-12
2	166185707	rs3754963	T	A	-0.0123	0.002	3.3e-10
2	172649755	rs17499593	G	C	0.0125	0.0022	1.1e-08
2	175079125	rs12328930	C	T	0.0098	0.0017	1.8e-08
2	181550962	rs1528435	T	C	0.0164	0.0017	9.1e-23
2	198950240	rs1064213	A	G	0.012	0.0017	2.4e-12
2	203820275	rs3731695	C	T	0.0116	0.0016	7.9e-13
2	205375909	rs4482463	A	C	-0.0331	0.0033	2.8e-23
2	207174316	rs3732084	C	T	0.0107	0.0018	1.1e-09
2	208255518	rs17203016	G	A	0.015	0.002	2.1e-13
2	213413231	rs7599312	A	G	-0.0186	0.0019	6.9e-24
2	220163543	rs11889536	G	A	-0.0189	0.0024	6.4e-15
2	228985505	rs199783965	T	C	0.0156	0.0018	6.5e-18
2	230817437	rs2162524	C	T	0.0155	0.0018	4.1e-17
2	236903093	rs2317299	C	T	-0.0106	0.0017	1.3e-09
3	10027724	rs17535749	A	G	0.015	0.0027	2.5e-08
3	12426936	rs10510419	T	G	-0.0177	0.0023	2.2e-14
3	12928762	rs2600226	T	C	-0.0116	0.0019	3.7e-10
3	13433158	rs9845966	G	T	-0.0105	0.0017	2.5e-10
3	20441050	rs4858193	C	T	-0.0129	0.0019	1.6e-11
3	25106437	rs6804842	G	A	0.0156	0.0017	3.6e-21
3	35443653	rs17033117	T	C	0.0137	0.0022	8.9e-10
3	42305131	rs754635	G	C	0.0198	0.0027	2.2e-13
3	42427191	rs33500	T	C	-0.0167	0.0022	4.3e-14
3	44041777	rs7637852	G	A	-0.0139	0.0019	1.7e-13
3	49924424	rs11713193	A	G	0.0239	0.0017	2.4e-44
3	61236462	rs2365389	T	C	-0.0174	0.0017	1.3e-25
3	62481063	rs1452075	T	C	0.0141	0.0018	1.3e-14
3	62711674	rs538579	C	G	0.0137	0.0019	1.3e-13
3	66427259	rs7626079	T	C	0.011	0.0018	1.6e-09
3	81808602	rs3772882	A	C	0.0127	0.0018	6.6e-13
3	82647990	rs6785245	C	T	0.0132	0.0017	4e-14
3	85819412	rs2325036	C	A	-0.0181	0.0017	3.6e-27
3	88104411	rs1006896	C	A	-0.0234	0.0027	5.5e-18
3	94038085	rs1454687	G	C	-0.0202	0.0017	5.2e-32
3	104606144	rs1436344	C	G	0.0141	0.0017	4.1e-16
3	107820063	rs7640424	T	C	-0.0136	0.0018	2.3e-14
3	116935323	rs2868975	A	G	-0.0143	0.0023	2.2e-10
3	119618053	rs12629015	G	A	-0.0135	0.0023	2.1e-09
3	123093541	rs2124499	C	G	-0.0123	0.0017	3.4e-13
3	131758077	rs1320903	A	G	0.0216	0.0018	9.2e-32
3	135926622	rs645040	T	G	0.0171	0.002	2.5e-18
3	141275436	rs16851483	T	G	0.0369	0.0035	3.2e-26
3	154034950	rs355777	C	G	0.0153	0.0017	1.4e-18
3	156299313	rs7615297	G	C	-0.0149	0.0024	5.7e-10
3	158285280	rs1656377	C	T	0.0099	0.0017	1.6e-08
3	161446055	rs1476322	A	G	0.0101	0.0017	5e-09
3	170724883	rs8192675	C	T	0.0152	0.0018	1.4e-17
3	180441172	rs13069244	A	G	0.0187	0.0032	3e-09
3	181329682	rs6443750	C	T	0.0148	0.0021	3.2e-12
3	182312152	rs6772756	G	A	-0.0104	0.0019	4e-08
3	183997735	rs865809	G	A	-0.0127	0.002	5.4e-10
3	185834499	rs9816226	T	A	0.0323	0.0021	1.6e-52
3	194851700	rs1552893	G	A	-0.0126	0.0019	8.1e-11
3	196088464	rs6764533	A	G	0.0116	0.0018	1.4e-10
4	3298800	rs2051559	C	T	0.0176	0.0026	5e-12
4	18529220	rs2643452	A	T	0.0136	0.0017	4.7e-15
4	25423538	rs6841761	T	G	-0.0131	0.0016	6.4e-16
4	28561990	rs6448587	C	A	-0.0167	0.0023	2.3e-13
4	38680015	rs13132853	G	A	-0.0142	0.0018	4.7e-15
4	44480783	rs10009336	T	C	-0.014	0.0022	2.2e-10
4	45182527	rs10938397	G	A	0.0324	0.0016	3.4e-86
4	55221467	rs1492767	T	C	0.0094	0.0016	1e-08
4	55495793	rs6815910	A	T	-0.0128	0.0017	1.4e-13
4	65700865	rs11945861	A	G	-0.0148	0.002	5e-13
4	77096118	rs17001561	A	G	0.0151	0.0023	3.8e-11
4	80712000	rs13147390	C	T	0.0103	0.0018	1e-08
4	89054667	rs4148155	G	A	-0.0188	0.0026	5e-13
4	95027784	rs7685048	T	C	-0.0101	0.0017	4.1e-09
4	95991417	rs1863652	A	G	-0.0115	0.0018	1.4e-10
4	103188709	rs13107325	T	C	0.047	0.0032	1.1e-47
4	112669571	rs326896	T	C	-0.0128	0.0018	2.8e-13
4	115124089	rs7694732	G	A	-0.0099	0.0017	8.7e-09
4	130731284	rs4864201	C	T	-0.0141	0.0017	1.5e-16
4	137083193	rs1296328	C	A	-0.0179	0.0018	4.9e-24
4	143675717	rs331966	C	A	0.0112	0.0018	3.2e-10
4	146056320	rs1804528	A	G	0.0109	0.002	3e-08
4	147376805	rs11736228	T	A	-0.0139	0.002	4.1e-12
4	162129844	rs13110266	A	G	-0.0117	0.0017	1.9e-12
4	171632637	rs1522569	G	T	-0.0164	0.0022	2.9e-13
4	180167906	rs7683836	A	G	-0.0114	0.0017	6.3e-11
5	3488462	rs16871902	A	G	0.0125	0.0017	4.6e-13
5	27185904	rs4518345	A	G	-0.0117	0.0019	1e-09
5	43191033	rs7730004	T	C	0.0148	0.0018	9.1e-16
5	50591460	rs7704281	A	G	0.0271	0.0041	6.5e-11
5	60838903	rs17424296	A	G	-0.0108	0.0018	2.4e-09
5	63020706	rs1503526	C	T	0.014	0.0017	5.5e-17
5	64168193	rs2367112	G	T	-0.0119	0.0016	2.3e-13
5	73159098	rs2931434	T	C	-0.0104	0.0018	1.4e-08
5	75003678	rs2307111	C	T	-0.0265	0.0016	1.6e-58
5	77801359	rs876605	G	A	-0.0108	0.002	3.4e-08
5	80841914	rs10942267	G	A	-0.0156	0.0019	3.9e-17
5	87978252	rs16903285	C	T	0.0331	0.0026	7.6e-38
5	92415111	rs2009416	T	C	-0.0121	0.0018	1.1e-11
5	95728898	rs6235	G	C	0.0175	0.0019	1.5e-19
5	95861012	rs11951673	T	C	-0.0123	0.0017	1.1e-13
5	105876806	rs11739877	T	C	0.0117	0.0018	6.6e-11
5	107439012	rs40067	A	G	-0.0266	0.0023	7.1e-30
5	108699161	rs11738695	A	C	0.0097	0.0017	2e-08
5	112445734	rs10478110	C	A	0.01	0.0017	9.6e-09
5	119372533	rs6595205	G	C	-0.0114	0.0016	2e-12
5	122734005	rs13184896	T	G	-0.0133	0.0016	3.3e-16
5	130440010	rs7724675	A	G	-0.0119	0.0021	9.5e-09
5	139080745	rs13174863	G	A	0.0192	0.0023	2.9e-16
5	140992235	rs3844598	G	A	0.0095	0.0017	3.8e-08
5	144543996	rs7703576	C	T	0.0103	0.0019	4.8e-08
5	152519088	rs294704	T	G	-0.0113	0.0019	4e-09
5	153537893	rs7715256	T	G	-0.0166	0.0016	2.2e-24
5	158271680	rs17056301	C	T	0.0118	0.002	2.4e-09
5	164600151	rs189843	C	G	-0.0098	0.0017	1.7e-08
5	167595121	rs17663412	A	C	0.0157	0.0027	6.1e-09
5	170459675	rs7730898	A	G	0.0168	0.0018	4.5e-20
5	172914939	rs806600	G	A	-0.0095	0.0017	3.3e-08
5	176527577	rs6556301	T	G	-0.0111	0.0018	4.1e-10
6	5977833	rs1885728	A	G	0.0108	0.0019	1e-08
6	12124855	rs2228213	A	G	-0.0139	0.0017	4.6e-16
6	13189275	rs9367368	C	T	-0.0121	0.0018	1e-11
6	20482335	rs3806114	A	G	-0.0113	0.0018	3.4e-10
6	26153335	rs9379827	A	C	-0.0132	0.0019	6.9e-12
6	31080718	rs4495304	C	T	-0.0194	0.0033	5e-09
6	33767727	rs3828783	A	G	-0.0165	0.0021	5.6e-15
6	34579431	rs2744974	T	C	0.0249	0.0018	1.4e-45
6	40348653	rs2033529	G	A	0.0205	0.0018	1.9e-30
6	42532102	rs3749897	T	C	0.0122	0.0018	8.4e-12
6	50803050	rs987237	G	A	0.0409	0.0021	9.3e-84
6	51177811	rs1327259	G	A	-0.0155	0.0018	1.7e-18
6	51779638	rs1266874	G	A	0.014	0.0018	9.8e-15
6	53939516	rs9370261	T	C	0.0231	0.0042	3.4e-08
6	70357368	rs7761673	A	T	-0.0126	0.0021	1.9e-09
6	73738661	rs947612	A	G	-0.0116	0.002	5.6e-09
6	73922654	rs9688431	C	T	-0.0231	0.0035	2.4e-11
6	83433228	rs9294260	A	G	0.0147	0.0016	1.8e-19
6	90296588	rs9362662	G	A	-0.0112	0.0017	1.2e-10
6	97922184	rs200810	C	T	-0.0136	0.0017	5.5e-16
6	98539519	rs901630	T	C	-0.0146	0.0017	1.9e-18
6	100600097	rs17789218	C	T	0.013	0.0019	7.4e-12
6	104847441	rs156201	C	G	0.0123	0.002	5.8e-10
6	108996963	rs3800229	T	G	0.0175	0.0018	1.4e-22
6	120213880	rs2357760	A	G	0.0145	0.0017	6.8e-17
6	124925032	rs2875762	C	G	0.0139	0.002	1.2e-11
6	126042783	rs1268065	A	G	-0.0102	0.0017	1e-09
6	130384187	rs9375702	T	C	-0.0115	0.0019	7.9e-10
6	131898208	rs2246012	C	T	0.0158	0.0022	3.1e-13
6	142853486	rs262130	T	C	0.0127	0.0023	1.8e-08
6	143185683	rs765875	T	C	-0.0121	0.0017	3e-12
6	153395344	rs1538247	C	T	0.0108	0.0019	1e-08
6	155987825	rs9478671	G	A	0.012	0.0021	1.7e-08
6	160774441	rs486359	C	G	0.0112	0.0017	1.6e-11
6	163033350	rs13191362	G	A	-0.0236	0.0025	5.9e-21
7	2103668	rs6461115	G	A	-0.0144	0.0019	1.2e-13
7	3125220	rs4722398	T	C	0.0158	0.0025	3.6e-10
7	6718674	rs1830074	C	T	0.0115	0.0019	1.4e-09
7	24354300	rs4307239	G	A	0.0115	0.0017	3.9e-11
7	26990816	rs774246	G	A	0.0153	0.0025	5.4e-10
7	32369148	rs215634	G	A	-0.0152	0.0018	2.6e-17
7	39077397	rs10248136	T	C	-0.0097	0.0017	2e-08
7	39448936	rs202240867	T	C	-0.0121	0.0018	3.3e-11
7	49616203	rs10269783	A	G	0.0133	0.0017	1.4e-15
7	50573325	rs12718572	T	C	-0.0117	0.0018	3e-11
7	70067315	rs38314	A	G	-0.012	0.0017	4.7e-12
7	75101065	rs17207196	T	C	-0.0221	0.0018	2.1e-35
7	76818677	rs11505821	T	A	0.0311	0.0035	2.7e-19
7	77830091	rs3807645	A	G	-0.0166	0.0021	2.4e-15
7	93241640	rs7780752	C	T	0.0139	0.0018	1e-14
7	99064466	rs13240600	G	A	-0.0204	0.0024	3.5e-17
7	103417557	rs11496125	T	C	0.0169	0.0017	3e-22
7	112972483	rs7788008	A	G	-0.0157	0.0017	1.1e-19
7	113460282	rs10953740	G	A	-0.0153	0.0017	1e-18
7	114590228	rs10247983	A	G	0.0201	0.0033	1.7e-09
7	126721231	rs2283093	T	C	0.0127	0.0021	3.1e-09
7	137403432	rs3800637	C	T	0.0115	0.0018	5.1e-10
7	138794618	rs7811342	C	T	-0.0197	0.0029	1.1e-11
7	147674678	rs10243319	C	T	-0.0107	0.0018	1.2e-09
7	150638484	rs2907948	A	G	-0.0141	0.0019	1.3e-13
8	10761585	rs6985109	A	G	-0.0177	0.0017	1.5e-26
8	14095900	rs13263601	C	A	0.0154	0.0018	2.2e-17
8	14502274	rs17119937	C	T	0.0212	0.0036	5.6e-09
8	15536311	rs2543132	C	G	0.0146	0.0022	5e-11
8	28021769	rs1982441	T	G	0.0175	0.0026	7e-12
8	30865733	rs1421334	C	A	-0.0125	0.0018	1e-12
8	32400115	rs7826312	C	T	0.0104	0.0017	4.9e-10
8	34503776	rs7844647	C	T	-0.0123	0.0018	2.8e-11
8	62117973	rs6471941	A	G	0.0156	0.0021	3.1e-13
8	67194171	rs12334877	A	G	-0.0144	0.0022	7.7e-11
8	73439070	rs1431659	G	A	-0.0196	0.0019	6e-24
8	76806584	rs17405819	C	T	-0.0215	0.0018	4.3e-33
8	85085268	rs12546578	A	T	0.0146	0.002	1e-13
8	93204442	rs7819514	A	G	-0.0107	0.0018	5.7e-09
8	95582606	rs12680842	G	A	-0.0133	0.0018	4.4e-14
8	112270826	rs13250058	T	G	0.0112	0.0018	2.9e-10
8	116750548	rs2694047	G	A	0.0188	0.002	3.9e-21
8	118863061	rs11781699	C	T	0.0132	0.0021	3.1e-10
8	132879047	rs12675063	T	A	0.0156	0.0026	1.3e-09
8	143300279	rs4072917	A	G	0.0115	0.0018	6.9e-11
9	6942940	rs7037266	A	C	-0.0112	0.0018	3.5e-10
9	10371073	rs1535660	C	T	-0.0147	0.0025	5.2e-09
9	11852043	rs1948080	G	T	-0.0137	0.0018	1.1e-14
9	15634326	rs4740619	C	T	-0.0186	0.0016	2.3e-30
9	16720329	rs10962550	C	G	0.0182	0.0022	6.2e-16
9	23200766	rs10811871	G	A	-0.0108	0.0018	1.6e-09
9	27800007	rs10968114	C	A	-0.0113	0.0017	6.1e-11
9	28410996	rs1412235	C	G	0.0246	0.0017	6e-45
9	33804813	rs10971709	T	C	0.0132	0.0021	6.2e-10
9	37209396	rs1472169	T	C	-0.0139	0.0018	2.8e-15
9	73791849	rs2174307	C	G	0.0121	0.0017	4.9e-12
9	81367391	rs10867256	T	C	-0.0118	0.0017	8.7e-12
9	87293457	rs1187352	C	T	0.0119	0.0018	6e-11
9	92119579	rs13287131	C	T	0.0123	0.002	6.8e-10
9	94180627	rs7869771	C	A	-0.014	0.0019	4.9e-13
9	96484342	rs9650755	G	A	0.0154	0.002	2.8e-15
9	101491066	rs380857	A	C	-0.0151	0.0027	3.6e-08
9	103088321	rs7025938	G	C	0.0166	0.0019	3.7e-19
9	109072075	rs7024334	G	T	-0.0138	0.002	3.1e-12
9	118664402	rs9408882	A	G	-0.0093	0.0016	1.3e-08
9	120378483	rs1928295	C	T	-0.0141	0.0016	5.4e-18
9	122651784	rs10984756	G	C	0.0174	0.0029	1.1e-09
9	129390800	rs3829849	T	C	0.0098	0.0017	5.9e-09
9	131027982	rs7871866	C	G	0.0187	0.0024	2.3e-14
9	137989785	rs10858334	G	C	0.0143	0.0026	2.7e-08
10	2585792	rs11251352	G	A	0.0109	0.0018	7e-10
10	12943973	rs12779328	T	C	0.0105	0.0019	4.5e-08
10	16759312	rs10795422	G	A	0.0139	0.0019	9.3e-14
10	21821274	rs7084454	A	G	0.0193	0.0019	4e-25
10	27361527	rs3904244	A	T	0.0155	0.0025	4.3e-10
10	33969931	rs12762034	C	T	0.024	0.0032	7.3e-14
10	34834482	rs1624134	C	G	0.0101	0.0018	1.1e-08
10	53679060	rs1937683	T	C	0.0109	0.0018	3.2e-09
10	65314711	rs2163188	C	G	0.0131	0.0017	2e-14
10	76047464	rs12098284	T	C	0.0178	0.0026	1.8e-11
10	84279949	rs999889	A	G	-0.0108	0.0019	1.4e-08
10	87410904	rs7899106	G	A	0.0331	0.0037	1e-18
10	88096047	rs10887578	C	G	0.0128	0.0017	1.6e-13
10	99769388	rs577525	C	T	0.0166	0.0017	9.7e-22
10	102395982	rs17113297	T	C	0.0166	0.0021	2.1e-15
10	104420210	rs3977755	T	C	-0.0135	0.0019	5.9e-13
10	114758349	rs7903146	T	C	-0.0181	0.0018	1.3e-23
10	118564313	rs1681740	C	A	-0.0115	0.0018	1.1e-10
10	125220036	rs845084	A	G	0.014	0.002	1.3e-12
10	126594078	rs17636031	C	T	0.016	0.0019	1.2e-17
10	133992689	rs4880341	T	C	-0.0118	0.0017	1.1e-11
11	888632	rs12416812	A	G	0.0111	0.0016	6.1e-12
11	8639200	rs4929923	C	T	0.0181	0.0017	7.2e-27
11	13331226	rs4757144	A	G	0.0169	0.0018	5.6e-22
11	17394073	rs10832778	G	C	0.0125	0.0017	1.3e-13
11	27679916	rs6265	T	C	-0.0412	0.0021	1e-86
11	28742220	rs491711	C	A	-0.0115	0.0019	1.1e-09
11	29243293	rs11030618	T	C	0.011	0.0017	2.4e-10
11	30422068	rs2065418	G	T	-0.0166	0.0018	3.6e-20
11	43648368	rs4237643	G	T	-0.0223	0.0019	4.3e-33
11	43936945	rs10768994	C	T	-0.0114	0.0017	6.4e-12
11	45438374	rs10742752	C	T	0.0124	0.0017	1.1e-13
11	47529947	rs7124681	A	C	0.0263	0.0016	3.2e-58
11	56914157	rs6591407	A	C	-0.0118	0.0021	1.9e-08
11	64111928	rs685870	C	T	0.012	0.0019	2.4e-10
11	65594820	rs7102454	C	T	0.0158	0.0018	2.4e-18
11	69445173	rs592483	T	C	-0.0147	0.0017	2e-18
11	76473138	rs1465900	C	A	-0.0125	0.002	4.8e-10
11	78040259	rs7117238	A	G	-0.0131	0.0022	2.5e-09
11	84814393	rs349088	A	C	-0.0128	0.0017	1.8e-13
11	89990280	rs7358465	T	C	0.0103	0.0019	3e-08
11	93221105	rs2605603	A	G	-0.0103	0.0016	2.5e-10
11	97855562	rs4310573	T	C	0.0116	0.0021	3.5e-08
11	112826709	rs4937870	G	A	-0.0109	0.0019	8.8e-09
11	115044850	rs1048932	A	C	-0.016	0.0017	3.8e-22
11	118938371	rs1784460	A	T	0.0132	0.0018	9e-14
11	122505344	rs10750215	T	G	0.0108	0.0017	1.3e-10
11	130794253	rs7925214	T	C	0.0147	0.0018	4.4e-17
11	132641959	rs4936175	C	T	0.0122	0.0017	1.4e-12
11	134601012	rs12364470	G	T	0.0178	0.0022	1.1e-15
12	939480	rs11611246	T	G	0.024	0.002	5e-32
12	2152655	rs2429150	C	A	0.0111	0.0018	2.7e-10
12	14413931	rs12422552	C	G	-0.0134	0.002	1.6e-11
12	17111188	rs1843328	A	C	-0.0099	0.0017	7.9e-09
12	19265921	rs2943465	C	T	0.0248	0.0039	2e-10
12	24075508	rs7970953	A	G	0.0135	0.0018	9.8e-14
12	39430048	rs11170468	C	A	-0.0123	0.0019	1.9e-10
12	41846769	rs2608703	A	C	0.0142	0.0017	1.9e-16
12	50247468	rs7138803	A	G	0.03	0.0017	2.3e-71
12	56435412	rs705704	A	G	-0.0131	0.0018	1.9e-13
12	60953472	rs11173522	A	C	0.0128	0.0021	1.1e-09
12	69642315	rs10878946	T	C	-0.0141	0.0019	3.6e-13
12	82465797	rs11115176	C	T	-0.0121	0.0019	2e-10
12	89905537	rs4842491	T	C	0.0098	0.0018	4e-08
12	90216146	rs12299814	A	C	-0.0157	0.002	5.2e-15
12	91237920	rs11105839	A	T	-0.0109	0.0017	1.1e-10
12	103699685	rs7488867	T	C	-0.0204	0.002	8.4e-24
12	108296260	rs11609659	C	T	-0.0154	0.002	2.2e-14
12	110602173	rs10492229	T	C	0.0142	0.0019	7.7e-14
12	112610714	rs11066188	A	G	-0.012	0.0017	8.1e-13
12	121714935	rs11615578	T	C	0.013	0.002	8.1e-11
12	122963550	rs12369179	T	C	-0.0359	0.0031	2.5e-31
12	123425575	rs4148866	T	C	0.0098	0.0018	4e-08
12	133423695	rs2306537	G	A	0.0133	0.0019	8.7e-13
13	28011963	rs1218822	A	G	0.0168	0.0017	1.9e-22
13	28617708	rs7318817	T	C	-0.0155	0.0018	2.7e-18
13	33380786	rs7983065	T	C	-0.0148	0.0017	8.9e-18
13	40749213	rs17446257	A	G	0.0153	0.0026	2.9e-09
13	53651850	rs1112613	A	G	-0.0133	0.0023	3.4e-09
13	54102206	rs12429545	A	G	0.0316	0.0025	9.6e-38
13	58356761	rs6561943	T	C	0.0119	0.0019	4.2e-10
13	59265043	rs9538162	C	T	-0.0156	0.0018	4.8e-19
13	65477940	rs8181823	C	A	0.0127	0.002	4.1e-10
13	67472713	rs9571687	A	C	-0.0129	0.0018	2.8e-12
13	78365190	rs1144387	C	G	0.0098	0.0017	1.6e-08
13	81020036	rs7998796	G	A	0.0105	0.0018	1.1e-08
13	85903717	rs9547153	G	A	0.0098	0.0017	8.7e-09
13	86536006	rs1330052	G	C	0.0132	0.0018	1.5e-13
13	96922191	rs1927790	C	T	0.0148	0.0016	1.8e-19
13	98223320	rs9300422	G	A	-0.0103	0.0018	4e-09
13	99120484	rs7334078	C	T	-0.0121	0.0019	2.2e-10
13	111984244	rs2479958	G	A	-0.0154	0.0018	1.5e-17
13	112230701	rs9522285	A	G	0.0127	0.0017	2.5e-13
14	25928179	rs10132280	A	C	-0.0223	0.0018	5.6e-35
14	29680331	rs4981693	A	G	0.0206	0.002	6.9e-24
14	30488699	rs226000	T	C	0.0119	0.0022	3.6e-08
14	40133821	rs7148846	G	T	0.0124	0.0022	2.2e-08
14	40834177	rs872281	T	C	-0.0151	0.0023	4.7e-11
14	47367616	rs3007105	T	C	0.0142	0.0017	1.1e-17
14	62360464	rs217671	G	A	0.0144	0.0019	1.3e-13
14	63094407	rs4430672	C	T	-0.0127	0.0022	3.9e-09
14	69789755	rs3902951	G	T	0.0134	0.002	7e-12
14	73143457	rs768840	A	G	0.0114	0.0018	2e-10
14	79940383	rs7144011	T	G	0.0282	0.002	5.2e-47
14	88308044	rs12888545	G	A	0.0136	0.002	9.1e-12
14	91513029	rs1285997	G	C	0.0142	0.0019	1.2e-13
14	94006257	rs9989141	T	C	0.0162	0.0017	3.6e-21
14	103256877	rs12888955	A	G	-0.0178	0.0018	1.4e-22
14	104149475	rs709400	G	A	-0.015	0.0017	4.6e-19
15	27040082	rs4906908	G	T	0.0103	0.0017	2.5e-09
15	31877690	rs7172627	G	A	0.0117	0.0017	1.1e-11
15	36402716	rs8036040	A	C	0.0109	0.0017	2.7e-10
15	46539116	rs1836303	G	A	0.0116	0.0018	5.3e-11
15	47709199	rs17311369	T	C	-0.0104	0.0019	3.1e-08
15	51748610	rs3736485	G	A	-0.0134	0.0016	2.5e-16
15	53072673	rs10518694	A	C	0.0146	0.0025	3.3e-09
15	60913637	rs339991	G	A	0.0124	0.0018	1.2e-12
15	62150364	rs17238110	G	A	-0.0353	0.005	2e-12
15	66686770	rs16953563	A	G	-0.0134	0.002	1.5e-11
15	68104367	rs13329567	T	C	-0.0293	0.002	1e-50
15	73051219	rs9806742	A	G	0.0208	0.0026	1.4e-15
15	74187937	rs12914489	A	G	0.0165	0.0026	3.8e-10
15	78012618	rs11855853	T	C	-0.0145	0.002	2.4e-13
15	81058652	rs12593036	G	A	-0.0154	0.0019	3.8e-16
15	95271404	rs7181498	C	T	-0.0163	0.0018	1e-19
15	98280959	rs8027205	G	C	-0.0108	0.0018	1.4e-09
15	99521883	rs12905439	G	C	-0.0118	0.0018	1.4e-10
16	398151	rs2361988	C	T	-0.0155	0.002	5.2e-15
16	3599655	rs12448257	A	G	0.0184	0.002	8.1e-20
16	4015729	rs879620	T	C	0.0231	0.0018	5.3e-38
16	6697104	rs4786903	G	A	0.0125	0.002	3.5e-10
16	19941968	rs9926784	C	T	-0.0258	0.0021	9.9e-35
16	23833071	rs9927848	A	C	-0.0122	0.002	6.4e-10
16	24534662	rs7196720	C	T	-0.0129	0.0017	7.3e-14
16	28883241	rs7498665	G	A	0.0271	0.0017	5.6e-60
16	29994922	rs3814883	T	C	0.0232	0.0017	1.1e-40
16	49011249	rs6500208	A	G	0.014	0.002	4.1e-12
16	53712135	rs1477199	G	A	0.0228	0.0024	9.4e-22
16	53798523	rs8047395	A	G	0.0642	0.0017	1e-200
16	54255346	rs4783830	A	G	-0.0105	0.0019	2.4e-08
16	62838304	rs1896767	A	G	-0.0109	0.0017	2.4e-10
16	69556715	rs889398	T	C	-0.0196	0.0016	1.3e-32
16	72189604	rs12933482	G	A	0.0186	0.0028	4.9e-11
16	72996162	rs756717	A	G	-0.0148	0.0017	5.4e-18
16	73595718	rs825688	T	C	-0.0095	0.0017	4.7e-08
16	82438337	rs12922346	C	G	0.0136	0.002	1e-11
16	82872628	rs7206608	G	C	0.0132	0.0019	1.3e-12
17	1846831	rs4516268	A	C	-0.0217	0.0021	5.2e-25
17	2216258	rs391300	C	T	-0.0119	0.0017	3.1e-12
17	4801887	rs12936083	G	A	0.0139	0.0019	4.1e-13
17	15943910	rs1075901	C	T	0.0121	0.0016	1.2e-13
17	21261560	rs4986044	T	C	-0.0164	0.0016	3.3e-23
17	31464270	rs11656076	A	G	-0.0142	0.0021	5.6e-12
17	34914787	rs12150665	C	T	-0.0162	0.0017	1.6e-22
17	35059718	rs2411182	A	G	0.0123	0.0019	7.7e-11
17	42304644	rs7222349	A	G	0.0115	0.0018	3.3e-10
17	46252346	rs208015	C	T	-0.0356	0.0034	1.4e-25
17	46978353	rs962273	C	T	0.0137	0.0019	2.6e-13
17	55336155	rs8071182	A	G	0.0133	0.0022	2.1e-09
17	61616959	rs4968656	G	A	0.0116	0.0019	8.2e-10
17	65870073	rs12602912	T	C	0.0176	0.0021	9.9e-18
17	78611724	rs12939549	G	A	-0.018	0.0016	2.7e-28
17	79085335	rs3935648	G	C	-0.0125	0.0022	6.8e-09
18	1839601	rs8097672	T	A	0.02	0.0025	8.4e-16
18	6873954	rs1241986	A	G	-0.0139	0.0024	1.1e-08
18	21120035	rs7239575	C	T	-0.0202	0.0017	7.4e-32
18	22461398	rs4800191	C	G	0.0103	0.0017	2.5e-09
18	36182440	rs1365466	T	C	-0.0137	0.0019	3.3e-13
18	39644247	rs559231	T	G	0.0135	0.0018	2.4e-14
18	40736590	rs1158805	A	C	-0.0137	0.0018	1.2e-14
18	42534584	rs9783858	T	C	0.0091	0.0017	3.3e-08
18	52586691	rs8090983	G	A	0.0118	0.0018	2e-10
18	56882326	rs9951619	G	T	0.0156	0.002	1.4e-15
18	57838401	rs663129	A	G	0.0545	0.0019	1.6e-178
18	58051294	rs8097783	A	G	-0.0389	0.0031	7.2e-36
18	58227112	rs1430387	C	T	-0.0114	0.0017	5.8e-11
18	63461201	rs17710386	C	T	0.0126	0.0018	1e-12
18	73498528	rs11150911	C	A	-0.0133	0.0018	4.7e-13
19	1865901	rs12981256	A	G	0.0142	0.0018	1.1e-15
19	4060707	rs895330	G	C	-0.0201	0.0023	5.5e-19
19	18215247	rs273504	G	A	0.0153	0.0018	4.4e-18
19	18454825	rs17724992	G	A	-0.0183	0.0019	1e-22
19	18830704	rs11880870	G	A	-0.0189	0.0017	1e-28
19	19378671	rs998732	G	A	-0.0171	0.0022	2e-14
19	30286822	rs17513613	C	T	0.0186	0.0018	3.6e-26
19	30618771	rs1982725	T	C	0.0097	0.0017	3.3e-08
19	31019780	rs11084553	G	A	-0.021	0.0024	1.8e-18
19	34290995	rs287104	A	G	0.0115	0.0017	4.4e-11
19	45410002	rs769449	A	G	-0.0254	0.0027	2.3e-20
19	46180184	rs11672660	T	C	-0.034	0.0021	1.7e-60
19	47602577	rs9304665	A	T	0.0229	0.002	2.9e-29
19	51774806	rs10408324	T	C	-0.0124	0.0019	9.5e-11
20	1410582	rs1884389	T	C	-0.0103	0.0017	4e-09
20	2815715	rs4813619	T	G	-0.0108	0.0018	2.3e-09
20	6614691	rs1321432	C	A	0.0201	0.0018	3.5e-29
20	12430673	rs2423668	C	T	-0.0105	0.0019	2.8e-08
20	15819495	rs8123881	G	A	0.0196	0.0024	4.4e-16
20	17102860	rs852056	C	T	-0.0128	0.002	1.8e-10
20	21381121	rs1409818	T	C	0.0201	0.0029	2.5e-12
20	25195509	rs6050446	G	A	0.0343	0.0047	4.4e-13
20	32553047	rs4012234	G	T	0.0141	0.0018	9.9e-16
20	41987392	rs2143253	A	G	-0.0188	0.0026	1.1e-12
20	44904838	rs2425840	C	A	0.0119	0.0018	1.6e-11
20	47428485	rs11908637	A	G	-0.012	0.0021	4.9e-09
20	51107290	rs17806379	T	C	-0.0258	0.0022	1.5e-30
20	61530915	rs6011457	A	T	-0.0116	0.0017	2.7e-11
20	62691550	rs6512302	C	G	0.0142	0.002	2.1e-12
21	30690558	rs2832283	A	G	0.0115	0.002	5.8e-09
21	40309436	rs13047416	G	C	-0.0154	0.0018	2.2e-17
21	40631006	rs2836964	C	T	-0.011	0.0018	1.3e-09
21	42629895	rs4818225	G	A	0.0117	0.0018	2.3e-10
21	46570896	rs427943	C	A	0.017	0.0017	7.3e-23
22	18220831	rs11538	G	A	0.0135	0.0023	3.3e-09
22	20116015	rs175165	G	T	-0.0103	0.0018	5.2e-09
22	32182708	rs138289	T	A	-0.0103	0.0017	3.3e-09
22	38205989	rs2285178	C	T	0.0112	0.0019	9.4e-09
22	40604945	rs4820408	G	T	-0.0151	0.0017	2.1e-19
22	48875699	rs9615905	T	C	0.011	0.0017	2.7e-10
22	50637922	rs6712	C	G	0.0138	0.0025	4.4e-08

[truncated: 9 more sheets: Table S10, Table S11, Table S12, Table S13, Table S14, Table S15, Table S16, Table S17, Table S18]
